# Supplementary material for: MicroRNA co-expression networks exhibit increased complexity in pancreatic ductal compared to Vater's papilla adenocarcinoma
Source: Oncotarget. 2017 Oct 31;8(62):105320–39. doi: 10.18632/oncotarget.22184 (PMC5739641; doi:10.18632/oncotarget.22184)
Supplement: Supplementary file 2 [file oncotarget-08-105320-s002.xls]

## Sheet: Table S1
Supplementary Table 1: Alteration of human microRNA in other organisms
A. miRNA altered in pancreatic ductal adenocarcinoma (PDAC)			B. miRNA altered in adenocarcinoma of Vater' papilla (PVAC)			C. miRNA altered in PDAC compared to PVAC
miRNA	Fold-change (T vs N)	P-value	miRNA	Fold-change (T vs N)	P-value	miRNA	Fold-Change (PDAC vs PVAC)	p-value
hsa-miR-125a-5p	12.9414	0.00210386	hsa-miR-323-3p	1.58874	0.004187	mmu-miR-323-3p	1.72	0.0004
rno-miR-125a-5p	7.88803	0.00367254	mmu-miR-323-3p	-1.37467	0.0232806	hsa-miR-323-3p	-2.13	0.0006
mmu-miR-125a-5p	6.78982	0.0127879	mml-miR-339-3p	-2.70109	0.0106584	hsa-miR-125a-3p	2.33	0.0195
mml-miR-125a-5p	7.02362	0.0169705	hsa-miR-339-3p	-3.35023	0.0201876	mml-miR-125a-3p	1.98	0.0494
xtr-miR-214	4.84982	0.00344127	mml-miR-889	-2.068	0.0337065	mml-miR-939	2.6	0.0013
age-miR-214	3.3896	0.00383015	hsa-miR-889	-6.52997	0.0352248	hsa-miR-939	1.69	0.0335
hsa-miR-214	4.23957	0.00404948				mmu-miR-410	1.7	0.0104
ptr-miR-214	5.4637	0.00671228				hsa-miR-410	1.64	0.0415
rno-miR-214	3.44615	0.00851968				mml-miR-339-3p	2.74	0.0243
tni-miR-214	2.85865	0.0144618				hsa-miR-339-3p	2.78	0.0457
sla-miR-214	3.76375	0.0147074
ppa-miR-214	3.44726	0.0167716
mdo-miR-214	4.15946	0.0191337
mmu-miR-214	3.42941	0.0236792
ssc-miR-214	3.03057	0.0300632
mml-miR-214	3.62853	0.0396098
fru-miR-214	3.17217	0.0464737
ggo-miR-181a	6.36766	0.0027407
lla-miR-181a	6.01562	0.0036157
ppa-miR-181a	6.04538	0.00379068
hsa-miR-181a	5.81172	0.00432093
rno-miR-181a	6.62535	0.00542553
mne-miR-181a	4.43229	0.00671245
bta-miR-181a	5.08025	0.00695585
ptr-miR-181a	4.75589	0.00702659
gga-miR-181a	3.77201	0.00723793
ppy-miR-181a	7.24222	0.00729396
xtr-miR-181a	5.9749	0.00763742
mml-miR-181a	4.75068	0.0104465
dre-miR-181a	4.25892	0.011023
tni-miR-181a	5.89635	0.0112445
mdo-miR-181a	5.14085	0.0147957
sla-miR-181a	4.18292	0.0160952
cfa-miR-181a	4.39402	0.0255268
fru-miR-181a	4.34223	0.0325139
mmu-miR-181a	3.7509	0.0387382
hsa-miR-125a-3p	1.95863	0.00484954
mml-miR-125a-3p	1.56803	0.0221185
xtr-let-7e	3.38941	0.00309203
hsa-let-7e	12.5906	0.00507034
mmu-let-7e	11.4443	0.00523432
mml-let-7e	10.8893	0.00525179
rno-let-7e	13.3994	0.00546882
bta-let-7e	10.5977	0.00594206
cfa-let-7e	10.2175	0.00846885
tni-miR-181a*	-3.09459	0.00173119
lla-miR-181a*	-2.87915	0.00241962
mml-miR-181a*	-2.79874	0.00424196
dre-miR-181a*	-2.64985	0.00652953
ptr-miR-181a*	-2.47831	0.00665506
mne-miR-181a*	-2.7016	0.00742751
hsa-miR-181a*	-2.59673	0.00810101
mmu-miR-181a-1*	-2.62015	0.00894729
gga-miR-181a*	-2.55157	0.0120668
ppy-miR-181a*	-2.50208	0.013079
rno-miR-181a*	-2.42837	0.0176148
fru-miR-181a*	-2.38523	0.0186787
ppa-miR-181a*	-2.55056	0.0207646
ggo-miR-181a*	-2.2636	0.0256525
hsa-miR-134	1.84349	0.00827735
mml-miR-134	2.02718	0.0344337
ptr-miR-23a	8.65866	0.00604562
mmu-miR-23a	7.67965	0.00666484
bta-miR-23a	6.5048	0.0073763
lca-miR-23a	7.69155	0.00808421
hsa-miR-23a	7.11952	0.00867878
mml-miR-23a	5.51412	0.00957629
rno-miR-23a	10.1368	0.0101454
ppa-miR-23a	10.2596	0.0103681
fru-miR-23a	9.25612	0.0104185
dre-miR-23a	9.15175	0.0112915
xtr-miR-23a	8.56972	0.011333
ssc-miR-23a	10.5597	0.0115996
ppy-miR-23a	13.1524	0.012772
mne-miR-23a	6.0678	0.0129245
tni-miR-23a	7.50174	0.01294
age-miR-23a	8.45175	0.0131616
ggo-miR-23a	7.49672	0.0133225
sla-miR-23a	10.1544	0.015133
hsa-miR-339-5p	2.52263	0.00980025
mmu-miR-339-5p	2.90231	0.0117696
mdo-miR-181b	6.17258	0.00229889
fru-miR-181b	5.02282	0.0047005
ptr-miR-181b	4.37619	0.00476788
gga-miR-181b	3.92371	0.00626678
ssc-miR-181b	4.33139	0.00721116
lla-miR-181b	3.72217	0.00913585
rno-miR-181b	4.85569	0.0101067
hsa-miR-181b	4.82082	0.0105317
ppa-miR-181b	4.13597	0.0149843
tni-miR-181b	3.80499	0.015
bta-miR-181b	3.13131	0.0161059
ggo-miR-181b	3.30504	0.0176403
ppy-miR-181b	2.9873	0.0181212
dre-miR-181b	3.22956	0.0191645
mmu-miR-181b	3.2657	0.0218984
mml-miR-181b	3.2831	0.0227827
xtr-miR-181b	3.73679	0.0248073
mne-miR-181b	2.91366	0.0378253
odi-miR-92a	2.67358	0.00686219
hsa-miR-92a	3.99584	0.0123514
cfa-miR-92a	3.27133	0.0137661
dre-miR-92a	3.37998	0.0236012
mml-miR-92a	3.81832	0.0303491
xtr-let-7a	9.86457	0.00961344
mml-let-7a	10.3895	0.00963837
rno-let-7a	8.55557	0.00972819
tni-let-7a	7.48578	0.010283
cfa-let-7a	8.25092	0.0103184
bta-let-7a	6.80873	0.0123065
dre-let-7a	8.56185	0.0125814
mdo-let-7a	7.14064	0.0140059
fru-let-7a	8.37827	0.0140781
hsa-let-7a	8.03805	0.014095
gga-let-7a	7.78084	0.0151002
mmu-let-7a	8.27581	0.0176523
csa-let-7a	1.84023	0.0451424
ssc-miR-30c	-1.92146	0.0148778
hsa-miR-30c	-1.81485	0.0155213
mml-miR-30c	-1.95154	0.0185466
mne-miR-30c	-1.72963	0.0234719
xtr-miR-30c	-1.81799	0.0251535
tni-miR-30c	-2.14453	0.0257686
ptr-miR-30c	-1.79041	0.0275852
fru-miR-30c	-2.24858	0.0298576
bta-miR-30c	-1.78582	0.0375874
dre-miR-30c	-2.02696	0.0402658
cfa-miR-30c	-1.63476	0.0447139
gga-miR-30c	-1.69338	0.0449015
mmu-miR-30c	-1.70345	0.0463435
lla-miR-30c	-1.73624	0.0467689
hsa-miR-1227	-2.01003	0.0164455
mml-miR-1227	2.82364	0.0196541
mmu-miR-487b	-2.15192	0.00873767
mml-miR-487b	-2.33492	0.00980218
bta-miR-487b	-2.20932	0.0162732
hsa-miR-487b	-2.12066	0.0170362
rno-miR-487b	-2.02155	0.0288401
ssc-miR-125b	2.41795	0.00196012
lca-miR-125b	2.84456	0.00201597
age-miR-125b	2.72075	0.00285003
lla-miR-125b	2.97359	0.00348193
fru-miR-125b	4.38303	0.00767649
ppa-miR-125b	3.15427	0.00782078
ptr-miR-125b	3.76304	0.00981729
mml-miR-125b	4.07367	0.0106038
dre-miR-125b	2.67274	0.0110194
xtr-miR-125b	4.31884	0.0122963
mne-miR-125b	3.42036	0.0171681
hsa-miR-125b	4.05552	0.017493
ggo-miR-125b	2.33206	0.0197693
mdo-miR-125b	2.12991	0.0207722
bta-miR-125b	2.28896	0.025038
tni-miR-125b	3.43346	0.025754
sla-miR-125b	3.32896	0.0260247
gga-miR-125b	2.65269	0.0324528
ppy-miR-125b	2.82892	0.0358486
sme-miR-125b	-2.06602	0.0495663
hsa-miR-99b	2.85845	0.0175766
rno-miR-99b	2.63992	0.0184353
mmu-miR-99b	2.38786	0.0330475
mml-miR-99b	2.56363	0.04189
gga-miR-21	4.47819	0.00344537
age-miR-21	4.78816	0.00455453
fru-miR-21	3.75879	0.00470777
dre-miR-21	3.48965	0.00825214
bta-miR-21	8.07774	0.00935665
mdo-miR-21	4.67817	0.0117833
cfa-miR-21	4.44318	0.0122165
ptr-miR-21	4.85736	0.0172694
mne-miR-21	4.11608	0.0181727
hsa-miR-21	4.33488	0.0184943
mmu-miR-21	4.28358	0.0236202
tni-miR-21	2.89481	0.0245776
mml-miR-21	5.0567	0.0260718
rno-miR-21	4.28561	0.0265772
ppy-miR-21	3.59524	0.027335
cgr-miR-21	3.53243	0.0436064
ggo-miR-21	3.07916	0.0489359
ppa-miR-21	3.55651	0.060757
bta-let-7d	7.84921	0.0127276
mml-let-7d	5.2974	0.0155152
mmu-let-7d	3.76031	0.0186294
hsa-let-7d	4.727	0.0191349
rno-let-7d	5.86396	0.0199615
bta-miR-199a-3p	7.36729	0.00485751
mmu-miR-199a-3p	4.92619	0.0143308
hsa-miR-199a-3p	5.54554	0.0198498
rno-miR-199a-3p	6.33533	0.0200164
mml-miR-199a-3p	5.65706	0.0200643
hsa-miR-99b*	1.71172	0.022903
mmu-miR-99b*	1.9995	0.0152442
hsa-miR-181d	2.31612	0.0238473
mmu-miR-181d	1.75976	0.03975
rno-miR-181d	2.13223	0.0459199
rno-miR-411	-2.87649	0.00114075
mmu-miR-411	-2.61591	0.00321377
cfa-miR-411	-2.54854	0.0132694
hsa-miR-411	-2.18345	0.0241512
sla-miR-34a	2.96429	0.0189533
ggo-miR-34a	2.39258	0.0201971
bta-miR-34a	2.83893	0.0205172
hsa-miR-34a	2.81127	0.0242411
mne-miR-34a	3.02898	0.0248434
ppy-miR-34a	2.9958	0.02786
gga-miR-34a	2.85101	0.0360751
cfa-miR-34a	2.90065	0.0382106
mml-miR-34a	3.28643	0.0467795
mml-miR-195	3.73951	0.0157679
ggo-miR-195	3.63558	0.0162954
ppa-miR-195	3.42781	0.0200076
hsa-miR-195	3.23571	0.0249656
bta-miR-195	2.61201	0.0288708
mmu-miR-195	3.03183	0.031392
hsa-miR-196a	1.34248	0.0251751
xtr-miR-196a	1.10887	0.0372738
cfa-miR-196a	1.29535	0.0433253
hsa-miR-382	2.36762	0.026193
mml-miR-382	2.76701	0.000928462
ppy-miR-221	3.70872	0.0171474
hsa-miR-221	3.61556	0.0283391
tni-miR-221	3.36547	0.0315659
cfa-miR-221	3.51229	0.0323332
gga-miR-221	3.87973	0.0367207
ppa-miR-221	3.1627	0.0407658
mml-miR-221	3.31269	0.043638
dre-miR-221	3.03247	0.045537
mdo-miR-221	2.87337	0.0497539
hsa-miR-708	3.32588	0.0292424
rno-miR-708	3.22755	0.038117
dre-miR-132	4.91769	0.000163438
mml-miR-132	3.93248	0.00369808
mmu-miR-132	3.13918	0.0115623
bta-miR-132	3.07452	0.0149031
xtr-miR-132	3.55168	0.0169363
mdo-miR-132	3.09238	0.0178895
fru-miR-132	3.06852	0.0259086
hsa-miR-132	2.79614	0.0297974
rno-miR-132	2.9615	0.0376382
cfa-miR-132	2.77557	0.0462609
tni-let-7i	4.74676	0.00345835
rno-let-7i	4.57887	0.00403654
mmu-let-7i	4.99373	0.0108984
mdo-let-7i	3.33242	0.0115954
fru-let-7i	3.8914	0.0207257
hsa-let-7i	3.15654	0.0305631
bta-let-7i	3.55738	0.0313012
dre-let-7i	3.53127	0.0451736
rno-miR-92b	2.42844	0.0029657
mml-miR-92b	2.54964	0.00883106
xtr-miR-92b	2.26589	0.0269259
aga-miR-92b	3.58177	0.0276882
hsa-miR-92b	1.7393	0.0305953
cin-miR-92b	3.35019	0.0349572
ppy-miR-24	6.61003	0.0177063
tni-miR-24	5.51187	0.0182631
mml-miR-24	6.52654	0.0185555
rno-miR-24	5.18453	0.0192167
dre-miR-24	5.95708	0.0200991
fru-miR-24	5.87898	0.0209103
gga-miR-24	4.92184	0.0210141
mne-miR-24	5.88816	0.0213053
mmu-miR-24	6.5752	0.0226729
bta-miR-24	6.56962	0.0248171
ssc-miR-24	5.13221	0.0258526
ggo-miR-24	7.64524	0.0296732
cfa-miR-24	5.5685	0.0306278
hsa-miR-24	6.33113	0.0309681
ppa-miR-24	7.15899	0.0312152
ptr-miR-24	6.20759	0.0316258
bta-miR-199a-5p	4.6685	0.0207611
mmu-miR-199a-5p	4.72344	0.0301677
hsa-miR-199a-5p	4.89907	0.031484
xtr-miR-29b	1.72231	0.006448
gga-miR-29b	1.58268	0.011632
mmu-miR-29b	1.46353	0.0302119
hsa-miR-29b	1.3595	0.031793
hsa-miR-143	5.07406	0.0340053
mdo-miR-143	4.72776	0.0397745
xtr-miR-143	5.85567	0.0402173
mml-miR-143	6.43752	0.0437298
ggo-miR-143	6.04787	0.0441976
lla-miR-143	5.75949	0.0471638
mmu-miR-143	5.86448	0.0498905
mne-miR-30b	-2.19404	0.010966
tni-miR-30b	-1.88754	0.014699
age-miR-30b	-2.18253	0.0156068
mmu-miR-30b	-2.08704	0.0168826
gga-miR-30b	-2.02188	0.0176096
dre-miR-30b	-2.06742	0.0187148
ggo-miR-30b	-2.04574	0.0187199
ppa-miR-30b	-2.15518	0.0196951
cfa-miR-30b	-2.00473	0.0206376
bta-miR-30b	-1.95602	0.0274866
ptr-miR-30b	-2.02383	0.0286466
mml-miR-30b	-2.03958	0.0326668
hsa-miR-30b	-1.92105	0.0346255
rno-miR-30b-5p	-1.89525	0.0368626
lla-miR-30b	-1.94011	0.0411218
fru-miR-30b	-1.87028	0.0440573
xtr-miR-30b	-1.86558	0.0461487
hsa-miR-100	2.42613	0.0379705
ame-miR-100	4.75588	0.0049655
mdo-miR-100	3.42631	0.0070321
mml-miR-100	4.46585	0.0139954
tni-miR-100	4.0546	0.0171355
ggo-miR-100	3.36226	0.0196442
fru-miR-100	3.58638	0.0203837
age-miR-100	3.73993	0.0263759
dre-miR-100	3.38589	0.0280508
ppa-miR-100	3.11842	0.0307141
ppy-miR-100	3.67166	0.0337688
smo-miR1100	-1.82171	0.0364727
aga-miR-100	2.93785	0.0382393
lla-miR-100	3.44132	0.0393586
gga-miR-100	3.33817	0.0405963
sla-miR-100	3.44105	0.0419579
hsa-miR-145	5.37169	0.0380375
rno-miR-145	7.28116	0.0433945
xtr-miR-145	6.18462	0.0447719
mml-miR-145	6.8995	0.0469969
dre-miR-145	6.92958	0.0476922
bta-miR-26a	5.48963	0.0278593
mmu-miR-26a	6.3594	0.0311969
mml-miR-26a	6.69493	0.0326923
ppa-miR-26a	4.92635	0.0330382
ppy-miR-26a	6.69518	0.033594
lla-miR-26a	5.48335	0.0361579
rno-miR-26a	4.46138	0.0368518
ssc-miR-26a	7.23155	0.0388877
hsa-miR-26a	5.0342	0.0395441
ggo-miR-26a	5.43131	0.0405218
dre-miR-26a	4.25524	0.0423186
mne-miR-26a	4.70071	0.0426781
ptr-miR-26a	5.21602	0.0466739
hsa-miR-107	5.29622	0.0416151
dre-miR-107	2.60666	0.0452567
mml-miR-107	2.26162	0.0491975
hsa-miR-182*	1.2388	0.0422651
dre-miR-182*	-1.62096	0.0450374
mml-miR-103	2.41868	0.0317075
ggo-miR-103	2.72979	0.0372454
hsa-miR-103	2.71445	0.0424648
cfa-miR-103	3.06618	0.0449573
ppa-miR-103	3.71051	0.0478763
mdo-miR-23b	8.07514	0.0189104
rno-miR-23b	8.63582	0.0205821
mmu-miR-23b	6.75911	0.0211403
gga-miR-23b	8.20205	0.0212957
dre-miR-23b	7.79794	0.02216
mml-miR-23b	5.87092	0.0239518
ppy-miR-23b	6.60543	0.0244496
ptr-miR-23b	5.02605	0.0253336
xtr-miR-23b	5.29162	0.0262651
tni-miR-23b	4.81454	0.0287941
fru-miR-23b	5.98058	0.0342827
ppa-miR-23b	6.9192	0.0347795
bta-miR-23b	5.56197	0.0372118
hsa-miR-23b	5.99651	0.0437753
hsa-miR-99a	2.80254	0.0439615
mml-miR-99a	3.01244	0.0478632
bta-let-7g	2.05059	0.00158345
cfa-let-7g	1.94367	0.00283044
mmu-let-7g	1.94568	0.00377175
fru-let-7g	2.14141	0.00697058
mml-let-7g	1.84393	0.00867588
tni-let-7g	1.51747	0.0393972
hsa-let-7g	1.74526	0.0444454
gga-miR-146a	3.65355	0.00441084
mml-miR-146a	3.31935	0.0147704
mmu-miR-146a	2.61816	0.0328469
rno-miR-146a	2.9768	0.0410358
hsa-miR-146a	2.66567	0.0458597
hsa-miR-27b	2.61887	0.0468755
gga-miR-27b	2.73934	0.0421624
rno-miR-27b	2.44503	0.0436611
fru-miR-27b	2.6259	0.0480682
age-miR-222	4.67416	0.0149798
xtr-miR-222	4.83246	0.0177541
gga-miR-222	5.00403	0.023304
tni-miR-222	4.64461	0.0262813
fru-miR-222	5.44949	0.0269795
mmu-miR-222	5.2902	0.0335704
hsa-miR-222	3.73585	0.0484987
rno-miR-222	4.17641	0.0495765
mne-miR-30d	-1.74668	0.000483606
tni-miR-30d	-1.44461	0.0103832
ppa-miR-30d	-1.51332	0.0121375
xtr-miR-30d	-1.46767	0.0140589
mmu-miR-30d	-1.40037	0.0159426
ptr-miR-30d	-1.48988	0.0216466
mml-miR-30d	-1.64405	0.0349059
ggo-miR-30d	-1.43945	0.0391398
hsa-miR-30d	-1.34432	0.0486531
mmu-miR-337-3p	-2.25986	0.0186136
hsa-miR-337-3p	-1.39413	0.0494301

## Sheet: Table S2
Supplementary Table 2: MiRNAs shared between tumour and normal networks in pancreatic ductal adenocarcinoma (PDAC)
A. Expression alterations of miRNAs partially e completely disrupted in PDAC networks
97 shared miRNAs				65 partially disrupted miRNAs				32 completely disrupted miRNAs
miRNA	log2FC	Fold Change	P-value	miRNA	log2FC	Fold Change	P-value	miRNA	log2FC	Fold Change	P-value
hsa let 7a	3.01	8.04	0.0141	hsa_let_7a	3.01	8.04	0.0141	hsa_miR_154*	-0.9	-1.87	0.0101
hsa miR 154*	-0.9	-1.87	0.0101	hsa_miR_1237	-0.75	-1.68	0.0074	hsa_miR_1259	-0.5	-1.42	0.0476
hsa miR 181a*	-1.38	-2.6	0.0081	hsa_miR_181a*	-1.38	-2.6	0.0081	hsa_miR_559	-1.37	-2.59	0.0095
hsa miR 1259	-0.5	-1.42	0.0476	hsa_miR_27b	1.39	2.62	0.0469	hsa_miR_196a	0.42	1.34	0.0252
hsa miR 27b	1.39	2.62	0.0469	hsa_miR_27b*	1.01	2.02	0.0285	hsa_miR_663b	0.77	1.71	0.0459
hsa miR 1237	-0.75	-1.68	0.0074	hsa_miR_10a	0.97	1.96	0.0464	hsa_miR_99b*	0.78	1.71	0.0229
hsa miR 27b*	1.01	2.02	0.0285	hsa_miR_222	1.9	3.74	0.0485	hsa_miR_337_3p	-0.48	-1.39	0.0494
hsa miR 10a	0.97	1.96	0.0464	hsa_miR_487b	-1.08	-2.12	0.017	hsa_miR_939	0.87	1.82	0.0159
hsa miR 196a	0.42	1.34	0.0252	hsa_miR_34a	1.49	2.81	0.0242	hsa_miR_130a*	-0.62	-1.53	0.0457
hsa miR 222	1.9	3.74	0.0485	hsa_miR_199a_5p	2.29	4.9	0.0315	hsa_miR_887	0.52	1.43	0.0001
hsa miR 487b	-1.08	-2.12	0.017	hsa_miR_181a	2.54	5.81	0.0043	hsa_miR_181d	1.21	2.32	0.0238
hsa miR 559	-1.37	-2.59	0.0095	hsa_miR_100	1.28	2.43	0.038	hsa_miR_1246	1.19	2.28	0.0456
hsa miR 34a	1.49	2.81	0.0242	hsa_miR_30b	-0.94	-1.92	0.0346	hsa_miR_526a	0.43	1.34	0.004
hsa miR 199a 5p	2.29	4.9	0.0315	hsa_miR_125b	2.02	4.06	0.0175	hsa_miR_29b_1*	0.6	1.52	0.0083
hsa miR 663b	0.77	1.71	0.0459	hsa_miR_744	1.17	2.25	0.0037	hsa_miR_520a_3p	-0.49	-1.4	0.0331
hsa miR 181a	2.54	5.81	0.0043	hsa_miR_99b	1.52	2.86	0.0176	hsa_miR_140_5p	0.72	1.65	0.0101
hsa miR 337 3p	-0.48	-1.39	0.0494	hsa_miR_423_3p	0.89	1.85	0.0405	hsa_miR_199b_5p	0.65	1.57	0.0263
hsa miR 100	1.28	2.43	0.038	hsa_miR_214	2.08	4.24	0.004	hsa_miR_550	0.48	1.4	0.0392
hsa miR 125b	2.02	4.06	0.0175	hsa_miR_1227	-1.01	-2.01	0.0164	hsa_miR_182*	0.31	1.24	0.0423
hsa miR 30b	-0.94	-1.92	0.0346	hsa_miR_324_3p	0.78	1.72	0.0226	hsa_miR_183*	-0.26	-1.2	0.0373
hsa miR 99b*	0.78	1.71	0.0229	hsa_miR_1267	-1.18	-2.26	0.0042	hsa_miR_16_2*	-0.55	-1.46	0.034
hsa miR 744	1.17	2.25	0.0037	hsa_miR_132	1.48	2.8	0.0298	hsa_miR_503	0.85	1.8	0.0272
hsa miR 99b	1.52	2.86	0.0176	hsa_miR_26a	2.33	5.03	0.0395	hsa_miR_30d	-0.43	-1.34	0.0487
hsa miR 939	0.87	1.82	0.0159	hsa_let_7d	2.24	4.73	0.0191	hsa_miR_1254	-0.67	-1.59	0.0279
hsa miR 423 3p	0.89	1.85	0.0405	hsa_miR_199b_3p	2.32	4.99	0.0178	hsa_miR_558	-1.38	-2.6	0.0427
hsa miR 214	2.08	4.24	0.004	hsa_miR_107	2.4	5.3	0.0416	hsa_miR_125a_3p	0.97	1.96	0.0048
hsa miR 130a*	-0.62	-1.53	0.0457	hsa_miR_23a	2.83	7.12	0.0087	hsa_miR_219_1_3p	-0.73	-1.66	0.0422
hsa miR 1227	-1.01	-2.01	0.0164	hsa_miR_374a*	-1.26	-2.39	0.0184	hsa_miR_1301	1.1	2.14	0.0156
hsa miR 324 3p	0.78	1.72	0.0226	hsa_miR_132*	-1.3	-2.47	0.0084	hsa_miR_431	-0.51	-1.42	0.0465
hsa miR 887	0.52	1.43	0.0001	hsa_miR_92a	2	4	0.0124	hsa_miR_382	1.24	2.37	0.0262
hsa miR 1267	-1.18	-2.26	0.0042	hsa_miR_339_5p	1.33	2.52	0.0098	hsa_miR_498	0.6	1.51	0.0207
hsa miR 132	1.48	2.8	0.0298	hsa_miR_29b	0.44	1.36	0.0318	hsa_miR_331_3p	1.36	2.56	0.0114
hsa miR 26a	2.33	5.03	0.0395	hsa_miR_361_5p	1.64	3.12	0.0445
hsa let 7d	2.24	4.73	0.0191	hsa_miR_195	1.69	3.24	0.025
hsa miR 107	2.4	5.3	0.0416	hsa_miR_517*	-0.48	-1.4	0.0153
hsa miR 199b 3p	2.32	4.99	0.0178	hsa_miR_199a_3p	2.47	5.55	0.0198
hsa miR 23a	2.83	7.12	0.0087	hsa_miR_221	1.85	3.62	0.0283
hsa miR 181d	1.21	2.32	0.0238	hsa_miR_99a	1.49	2.8	0.044
hsa miR 1246	1.19	2.28	0.0456	hsa_miR_136*	-0.52	-1.43	0.0353
hsa miR 132*	-1.3	-2.47	0.0084	hsa_miR_708	1.73	3.33	0.0292
hsa miR 92a	2	4	0.0124	hsa_miR_32	-0.26	-1.2	0.0176
hsa miR 29b 1*	0.6	1.52	0.0083	hsa_let_7i	1.66	3.16	0.0306
hsa miR 526a	0.43	1.34	0.004	hsa_miR_1244	1.3	2.46	0.0274
hsa miR 374a*	-1.26	-2.39	0.0184	hsa_miR_125a_5p	3.69	12.94	0.0021
hsa miR 195	1.69	3.24	0.025	hsa_miR_24	2.66	6.33	0.031
hsa miR 29b	0.44	1.36	0.0318	hsa_miR_134	0.88	1.84	0.0083
hsa miR 520a 3p	-0.49	-1.4	0.0331	hsa_miR_379	0.97	1.96	0.0352
hsa miR 339 5p	1.33	2.52	0.0098	hsa_miR_23b	2.58	6	0.0438
hsa miR 361 5p	1.64	3.12	0.0445	hsa_miR_145	2.43	5.37	0.038
hsa miR 140 5p	0.72	1.65	0.0101	hsa_let_7g	0.8	1.75	0.0444
hsa miR 199b 5p	0.65	1.57	0.0263	hsa_miR_1304	-0.35	-1.28	0.0196
hsa miR 221	1.85	3.62	0.0283	hsa_miR_625*	-0.69	-1.61	0.0457
hsa miR 136*	-0.52	-1.43	0.0353	hsa_miR_103	1.44	2.71	0.0425
hsa let 7i	1.66	3.16	0.0306	hsa_miR_146a	1.41	2.67	0.0459
hsa miR 517*	-0.48	-1.4	0.0153	hsa_miR_411	-1.13	-2.18	0.0242
hsa miR 199a 3p	2.47	5.55	0.0198	hsa_let_7e	3.65	12.59	0.0051
hsa miR 99a	1.49	2.8	0.044	hsa_miR_92b	0.8	1.74	0.0306
hsa miR 708	1.73	3.33	0.0292	hsa_miR_181b	2.27	4.82	0.0105
hsa miR 32	-0.26	-1.2	0.0176	hsa_miR_30c	-0.86	-1.81	0.0155
hsa miR 550	0.48	1.4	0.0392	hsa_miR_143	2.34	5.07	0.034
hsa miR 1244	1.3	2.46	0.0274	hsa_miR_181c*	-1.17	-2.26	0.0341
hsa miR 125a 5p	3.69	12.94	0.0021	hsa_miR_500*	1.72	3.3	0.0039
hsa miR 24	2.66	6.33	0.031	hsa_miR_1249	-0.9	-1.86	0.0048
hsa miR 134	0.88	1.84	0.0083	hsa_miR_21	2.12	4.33	0.0185
hsa miR 182*	0.31	1.24	0.0423	hsa_miR_502_3p	1.76	3.4	0.0171
hsa miR 379	0.97	1.96	0.0352
hsa miR 23b	2.58	6	0.0438
hsa miR 183*	-0.26	-1.2	0.0373
hsa miR 16 2*	-0.55	-1.46	0.034
hsa let 7g	0.8	1.75	0.0444
hsa miR 145	2.43	5.37	0.038
hsa miR 503	0.85	1.8	0.0272
hsa miR 1304	-0.35	-1.28	0.0196
hsa miR 103	1.44	2.71	0.0425
hsa miR 625*	-0.69	-1.61	0.0457
hsa miR 30d	-0.43	-1.34	0.0487
hsa miR 146a	1.41	2.67	0.0459
hsa miR 411	-1.13	-2.18	0.0242
hsa let 7e	3.65	12.59	0.0051
hsa miR 92b	0.8	1.74	0.0306
hsa miR 1254	-0.67	-1.59	0.0279
hsa miR 181b	2.27	4.82	0.0105
hsa miR 558	-1.38	-2.6	0.0427
hsa miR 125a 3p	0.97	1.96	0.0048
hsa miR 30c	-0.86	-1.81	0.0155
hsa miR 219 1 3p	-0.73	-1.66	0.0422
hsa miR 498	0.6	1.51	0.0207
hsa miR 331 3p	1.36	2.56	0.0114
hsa miR 1301	1.1	2.14	0.0156
hsa miR 143	2.34	5.07	0.034
hsa miR 431	-0.51	-1.42	0.0465
hsa miR 382	1.24	2.37	0.0262
hsa miR 181c*	-1.17	-2.26	0.0341
hsa miR 500*	1.72	3.3	0.0039
hsa miR 1249	-0.9	-1.86	0.0048
hsa miR 21	2.12	4.33	0.0185
hsa miR 502 3p	1.76	3.4	0.0171
B. Enriched signalling pathways
CATEGORY	TERM			TERM_ID	65 "partially disrupeted" miRNAs				7 "most completely disrupeted" miRNAs
					TOTAL GENES	UNION TARGETS	miRNAs	SCORE	TOTAL GENES	UNION TARGETS	miRNAs	SCORE
KEGG	WNT SIGNALING PATHWAY			4310	150	103	48	1.768
PATHWAY INTERACTION DB	INTEGRINS IN ANGIOGENESIS			200129	74	53	48	1.684
PATHWAY INTERACTION DB	E2F TRANSCRIPTION FACTOR NETWORK			200032	73	45	46	1.365
REACTOME	INSULIN RECEPTOR SIGNALLING CASCADE			REACT_1195	86	50	49	1.363
PATHWAY INTERACTION DB	EPHB FORWARD SIGNALING			200052	36	31	44	1.355
PATHWAY INTERACTION DB	P73 TRANSCRIPTION FACTOR NETWORK			200017	73	49	44	1.334
PATHWAY INTERACTION DB	SHP2 SIGNALING			200083	54	41	47	1.31
PATHWAY INTERACTION DB	ATF-2 TRANSCRIPTION FACTOR NETWORK			200136	58	44	44	1.291
PATHWAY INTERACTION DB	SIGNALING EVENTS MEDIATED BY FOCAL ADHESION KINASE			200225	58	47	47	1.289
REACTOME	IRS-MEDIATED SIGNALLING			REACT_332	81	47	49	1.283
REACTOME	IRS-RELATED EVENTS			REACT_762	81	47	49	1.283
REACTOME	SIGNALING BY INTERLEUKINS			REACT_22232	106	66	44	1.27
REACTOME	SIGNALING BY INSULIN RECEPTOR			REACT_498	109	59	50	1.26
KEGG	P53 SIGNALING PATHWAY			4115	68	44	41	1.247
PATHWAY INTERACTION DB	NEUROTROPHIC FACTOR-MEDIATED TRK RECEPTOR SIGNALING			200151	61	42	46	1.243
KEGG	INSULIN SIGNALING PATHWAY			4910	137	79	48	1.217
KEGG	ECM-RECEPTOR INTERACTION			4512	84	50	43	1.209
PATHWAY INTERACTION DB	IL4-MEDIATED SIGNALING EVENTS			200022	64	34	45	1.208
KEGG	CELL CYCLE			4110	124	67	47	1.199
PATHWAY INTERACTION DB	CXCR4-MEDIATED SIGNALING EVENTS			200099	102	65	47	1.193
REACTOME	NCAM SIGNALING FOR NEURITE OUT-GROWTH			REACT_18334	70	50	38	1.17
KEGG	FC GAMMA R-MEDIATED PHAGOCYTOSIS			4666	94	60	46	1.151
PATHWAY INTERACTION DB	BETA1 INTEGRIN CELL SURFACE INTERACTIONS			200016	65	41	42	1.128
REACTOME	PLATELET ACTIVATION SIGNALING AND AGGREGATION			REACT_798	205	108	47	1.127
REACTOME	PI3K CASCADE			REACT_976	70	40	47	1.126
PATHWAY INTERACTION DB	TNF RECEPTOR SIGNALING PATHWAY			200102	46	32	40	1.088
PATHWAY INTERACTION DB	BETA3 INTEGRIN CELL SURFACE INTERACTIONS			200043	43	28	40	1.084
PATHWAY INTERACTION DB	IGF1 PATHWAY			200100	29	21	43	1.069
REACTOME	MAP KINASE ACTIVATION IN TLR CASCADE			REACT_21308	49	41	43	1.069
REACTOME	NUCLEAR RECEPTOR TRANSCRIPTION PATHWAY			REACT_15525	51	33	44	1.062
PATHWAY INTERACTION DB	TRK RECEPTOR SIGNALING MEDIATED BY THE MAPK PATHWAY			200214	33	26	43	1.054
KEGG	TIGHT JUNCTION			4530	132	72	47	1.053
BIOCARTA	BIOCARTA HDAC PATHWAY				30	20	42	1.046
KEGG	CYTOKINE-CYTOKINE RECEPTOR INTERACTION			4060	275	116	43	1.04
PATHWAY INTERACTION DB	NOTCH SIGNALING PATHWAY			200015	59	40	44	1.033
PATHWAY INTERACTION DB	FGF SIGNALING PATHWAY			200221	59	40	44	1.022
REACTOME	TOLL LIKE RECEPTOR 9 (TLR9) CASCADE			REACT_9047	85	55	43	1.022
PATHWAY INTERACTION DB	REGULATION OF RETINOBLASTOMA PROTEIN			200224	64	43	41	1.019
BIOCARTA	BIOCARTA PDGF PATHWAY				32	25	43	1.013
REACTOME	TRAF6 MEDIATED INDUCTION OF NFKB AND MAPK UPON TLR7 8 OR 9 ACTIVATION			REACT_25024	80	53	43	1.01
REACTOME	INTERACTION BETWEEN L1 AND ANKYRINS			REACT_22266	26	19	37	1.009
PATHWAY INTERACTION DB	SYNDECAN-1-MEDIATED SIGNALING EVENTS			200157	46	32	41	1.006
REACTOME	MYD88 CASCADE INITIATED ON PLASMA MEMBRANE			REACT_27215	82	54	43	1.005
REACTOME	TOLL LIKE RECEPTOR 10 (TLR10) CASCADE			REACT_9027	82	54	43	1.005
REACTOME	TOLL LIKE RECEPTOR 5 (TLR5) CASCADE			REACT_9061	82	54	43	1.005
PATHWAY INTERACTION DB	IL2-MEDIATED SIGNALING EVENTS			200098	54	39	43	1.004
REACTOME	RHO GTPASE CYCLE			REACT_11051	124	68	43	1
REACTOME	SIGNALING BY RHO GTPASES			REACT_11044	124	68	43	1
KEGG	PATHWAYS IN CANCER			5200	325	218	50	2.877	325	54	5	1.432
KEGG	MAPK SIGNALING PATHWAY			4010	272	172	50	2.637	272	55	5	1.661
PATHWAY INTERACTION DB	DIRECT P53 EFFECTORS			200120	137	92	48	2.226	137	35	5	1.473
KEGG	FOCAL ADHESION			4510	199	131	50	2.136	199	41	5	1.435
REACTOME	SIGNALLING BY NGF			REACT_11061	221	142	49	2.025	221	44	5	1.682
KEGG	NEUROTROPHIN SIGNALING PATHWAY			4722	127	89	49	2.01	127	32	5	1.542
REACTOME	L1CAM INTERACTIONS			REACT_22205	94	69	45	1.984	94	21	5	1.074
REACTOME	NGF SIGNALLING VIA TRKA FROM THE PLASMA MEMBRANE			REACT_12056	136	94	48	1.908	136	31	5	1.516
BIOCARTA	BIOCARTA MAPK PATHWAY				87	68	45	1.889	87	26	4	1.542
PATHWAY INTERACTION DB	PDGFR-BETA SIGNALING PATHWAY			200150	126	87	48	1.812	126	33	5	1.586
REACTOME	SIGNALING BY PDGF			REACT_16888	122	80	46	1.772	122	27	5	1.448
PATHWAY INTERACTION DB	AP-1 TRANSCRIPTION FACTOR NETWORK			200138	69	50	44	1.66	69	18	3	1.004
PATHWAY INTERACTION DB	C-MYB TRANSCRIPTION FACTOR NETWORK			200154	81	53	46	1.554	81	22	5	1.233
PATHWAY INTERACTION DB	FOXO FAMILY SIGNALING			200108	49	42	43	1.52	49	14	5	1.27
REACTOME	SIGNALING BY FGFR			REACT_9470	114	68	48	1.47	114	26	5	1.272
KEGG	PANCREATIC CANCER			5212	70	53	44	1.404	70	15	5	1.175
KEGG	T CELL RECEPTOR SIGNALING PATHWAY			4660	108	71	48	1.379	108	21	5	1.082
KEGG	ADHERENS JUNCTION			4520	73	56	48	1.271	73	16	5	1.033
PATHWAY INTERACTION DB	IFN-GAMMA PATHWAY			200130	42	31	43	1.251	42	15	5	1.072
KEGG	ERBB SIGNALING PATHWAY			4012	87	62	48	1.544	87	24	5	1.532
KEGG	TGF-BETA SIGNALING PATHWAY			4350	84	55	42	1.503	84	23	4	1.499
REACTOME	SIGNALING BY SCF-KIT			REACT_111040	78	49	47	1.444	78	21	5	1.378
REACTOME	DOWNSTREAM SIGNALING OF ACTIVATED FGFR			REACT_21272	100	59	48	1.4	100	24	5	1.354
REACTOME	SIGNALING BY EGFR			REACT_9417	109	69	46	1.395	109	26	5	1.375
PATHWAY INTERACTION DB	REGULATION OF NUCLEAR SMAD2 3 SIGNALING			200003	82	61	45	1.389	82	24	3	1.421
PATHWAY INTERACTION DB	MTOR SIGNALING PATHWAY			200096	68	48	48	1.151	68	17	3	1.209
REACTOME	TRANSMEMBRANE TRANSPORT OF SMALL MOLECULES			REACT_15518	427	174	49	1.03	427	56	5	1.002
PATHWAY INTERACTION DB	ERBB1 DOWNSTREAM SIGNALING			200134	106	79	50	1.791	106	34	4	2.328
PATHWAY INTERACTION DB	SIGNALING EVENTS MEDIATED BY C-MET			200041	77	57	46	1.429	77	25	4	1.641
KEGG	UBIQUITIN MEDIATED PROTEOLYSIS			4120	135	83	43	1.291	135	34	4	1.695
PATHWAY INTERACTION DB	CDC42 SIGNALING EVENTS			200069	70	55	47	1.246	70	20	4	1.433
PATHWAY INTERACTION DB	TGF-BETA RECEPTOR SIGNALING			200228	55	42	41	1.012	55	16	4	1.313
REACTOME	PLATELET HOMEOSTASIS			REACT_23876					81	19	5	1.208
PATHWAY INTERACTION DB	REGULATION OF ANDROGEN RECEPTOR ACTIVITY			200121					52	14	4	1.093
PATHWAY INTERACTION DB	NOTCH-MEDIATED HES HEY NETWORK			200229					48	15	5	1.04
C. Most relevant signalling pathways and respective miRNAs
		miR-132-3p*		miR-29b-3p*			miR-339-5p*		miR-708-5p*	miR-502-3p*	miR-125a-5p**				miR-181a-5p**	miR-199a-3p**	miR-199b-3p**	miR-181b-5p**	miR-181d-5p*	miR-382-5p*	miR-558***	miR-559***
MAPK SIGNALLING PATHWAY		MAP3K3, MAPK1, MEF2C		FOS, MAP2K4, MAP2K6, MAP4K4, TGFB3			RAPGEF2		CREB1, MAP3K3	FOS, MEF2A	ELK1, MAP2K7, MAP3K10, MAP3K11, MAP3K9, MAPK10, MAPK12, MAPK14, MAPKAPK2, MKNK2, RPS6KA1				CEBPA, CREB1, FOS, MAP2K1, MAP2K4, MAP3K10, MAP3K3, MAP3K8, MAPK1, RPS6KB1, TGFBR1	FOS, MAP2K1, MAP2K4, MAP3K1, MAP3K5, PAK1	FOS, MAP2K4, MAP3K1, MAP3K5, PAK1	CEBPA, CREB1, FOS, MAP2K1, MAP2K4, MAP3K10, MAP3K3, MAP3K8, MAPK1, RPS6KB1, TGFBR1
FOXO FAMILY SIGNALLING PATHWAY		EP300, FOXO3, SIRT1, YWHAG		FOXO3, FOXO4, G6PC, RALA, SGK1, SIRTR1, YWHAE			BCL2L11, BCL6, CDK2, YWHAZ		FOXO3, YWHAH, YWHAZ		MAPK10				BCL2L11, BCL6, CDKN1B, CSNK1G3, KAT2B, RALA, RAN, SIRT1, YWHAB, YWHAG, ZFAND5	BCL2L11, YWHAG, YWHAQ	YWHAG
REGULATION OF NUCLEAR SMAD2/3		CDKN1A, E2F5, EP300, FOXO3, MEF2C, TFDP1		COL1A2, FOS, FOXO3, FOXO4, LAMC1, MYOD1, NR3C1, PIAS4, SKI, SNIP1			CDK2		CBFB, CREB1, FOXO3	FOS	CBFB, MED15, VDR					ATF3, FOS, RUNX1, TGIF2	ATF3, FOS, RUNX1, TGIF2	CREB1, E2F5, ESR1, FOS, KAT2B, LAMC1, NCOA2, NR3C1, PIAS3, RBBP7, RUNX1, SERPINE1, SIN3B, SMAD7, TGIF2	CREB1, E2F5, ESR1, FOS, KAT2B, LAMC1, NCOA2, NR3C1, PIAS3, RBBP7, RUNX1, SERPINE1, SIN3B, SMAD7, TGIF2	NCOA2, RUNX1, RUNX3		CBFB, EP300, FOXG1, KAT2B, NCOA1, PIAS3, RUNX2, SNIP1, SP3
ERBB1 DOWNSTREAM SIGNALLING																			ABI1, ACTR2, BAIAP2, CALM1, CREB1, EGR1, EPS8, FOS, MAP2K1, MAP2K4, MAPK1, PDPK1, PIK3R3, PLD1, PRKCD, RALA, SRF, STAT3, USP6NL, WASL, YWHAB, YWHAG	ELK1, MAP3K1, PDPK1, RAC1,RICTOR		ARPC5, CAPN2, EGR1, MAP2K4, MAP3K1, PPP2CA, PPP5C, RAB5A, RAC1, RALA, RICTOR, SMAD1
SIGNALLING EVENT MEDIATED BY C-MET																			CTNNA1, DEPDC6, EGR1, ETS1, KPNB1, MAP2K1, MAP2K4, MAPK1, MET, PAK4, PDPK1, RAP1B, RIN, WASL	EIF4E, EPS15, MAP3K1, PDPK1, RAC1	RANBP10, RAPGEF1	EGR1, MAP2K4, MAP3K1, NUMB, PAK2, PRKCI, PTPN1, RAB5A, RAC1
NOTCH-MEDIATE HES/HEY SIGNALLING PATHWAYS																			CAMK2D, CD4, CDKN1B, GATA6, HEY2, STAT3	GATA4	KDR	EP300, HES1, HEY1, HEY2, NCOA1, RBBP8, RUNX2
* down N vs up T; ** over-expression in T > 4FC; *** up N vs down T

## Sheet: Table S3
Supplementary Table 3: Signalling pathways enriched by miRNAs specific for tumour network in pancreatic ductal adenocarcinoma (PDAC)
KEGG pathway	P-value	Hit Count in Query List	Hit Count in Genome	Hit in Query List
ABC TRANSPORTERS	4.95754e-07	44	9	ABCB8,ABCA10,ABCG4,ABCC8,ABCC2,ABCA9,ABCA1,ABCC5
MAPK SIGNALING PATHWAY	4.95754e-07	255	25	NTRK2,DUSP2,ELK4,MAPK7,RAP1A,FGF10,RPS6KA1,PTPN7,TAOK1,CACNA1I,RASA1,MAPK9,RAPGEF2,NFATC2,SOS1,MAPK3,MAX,RPS6KA3,AKT3,MAP3K2,MKNK1,MKNK2,RELA,FGF16,TGFBR2
NEUROTROPHIN SIGNALING PATHWAY	1.81767e-06	120	15	NTRK2,RAPGEF1,MAPK7,RAP1A,RPS6KA1,MAPK9,TP73,SOS1,MAPK3,RPS6KA3,GAB1,AKT3,IRAK2,PRDM4,RELA
PANCREATIC CANCER	0.0002	66	9	E2F2,PLD1,MAPK9,MAPK3,BCL2L1,AKT3,RELA,TGFBR2,JAK1
MTOR SIGNALING PATHWAY	0.0004	60	8	RRAGD,RPS6KA1,RICTOR,TSC2,MLST8,MAPK3,RPS6KA3,AKT3
PATHWAYS IN CANCER	0.0008	397	25	CXCL8,E2F2,PTCH1,CTBP1,FGF10,PLD1,PML,PAX8,RUNX1T1,MAPK9,AR,RASSF5,SOS1,MAPK3,MAX,BCL2L1,AKT3,WNT3A,SUFU,RELA,FGF16,TGFBR2,TFG,PPARD,JAK1
TRANSCRIPTIONAL MISREGULATION IN CANCER	0.0023	179	16	CXCL8,ELK4,CCND2,RUNX2,PML,PAX8,SS18,RUNX1T1,PBX3,NR4A3,MAX,BCL2L1,KMT2A,MYCN,RELA,TGFBR2
LYSINE DEGRADATION	0.0031	52	5	ASH1L,SUV420H1,KMT2A,KMT2E,SUV39H1
INSULIN SIGNALING PATHWAY	0.0048	139	12	SLC2A4,RAPGEF1,PTPN1,MAPK9,TSC2,SOS1,MAPK3,PHKA1,AKT3,MKNK1,MKNK2,FLOT2
UBIQUITIN MEDIATED PROTEOLYSIS	0.0069	137	12	UBE2Q2,CUL1,HERC3,PML,KLHL13,UBE2Q1,UBE2O,UBE2D3,KLHL9,CUL3,UBE2W,UBE2B
FC EPSILON RI SIGNALING PATHWAY	0.0069	67	7	SYK,MAPK9,FCER1G,SOS1,MAPK3,AKT3,GAB2
PI3K-AKT SIGNALING PATHWAY	0.0161	345	22	IL2RG,PHLPP2,ITGB8,ITGA8,SYK,MCL1,CCND2,FGF10,CRTC2,TSC2,MLST8,SOS1,MAPK3,BCL2L1,AKT3,CREB3L1,PKN2,RELA,FGF16,JAK1,CCND3,IL6R
ENDOCYTOSIS	0.0229	258	14	IL2RG,PSD4,EHD4,PLD1,EPN2,PML,RABEP1,PSD3,AGAP2,RAB11FIP5,VPS37C,RAB22A,RAB11B,TGFBR2
NOTCH SIGNALING PATHWAY	0.0284	48	5	CTBP1,DTX4,KAT2A,NOTCH3,DTX1
TGF-BETA SIGNALING PATHWAY	0.0284	84	8	ROCK2,CUL1,LEFTY1,ACVR2A,MAPK3,LEFTY2,TGFBR2,BMPR2
B CELL RECEPTOR SIGNALING PATHWAY	0.0302	72	7	SYK,NFAT5,NFATC2,SOS1,MAPK3,AKT3,RELA
NOD-LIKE RECEPTOR SIGNALING PATHWAY	0.0383	57	6	CXCL8,CXCL1,NLRP3,MAPK9,MAPK3,RELA
JAK-STAT SIGNALING PATHWAY	0.0452	158	11	IL2RG,CCND2,SPRED1,IL22RA1,SOCS5,SOS1,BCL2L1,AKT3,JAK1,CCND3,IL6R

## Sheet: Table S4
Supplementary Table 4: MiRNAs clusters in pancreatic ductal adenocarcinoma (PDAC)
Clusters	miRNAs
Cluster 1	miR-125a-5p, miR-181a, miR-199a-3p, miR-199b-3p, miR-214, miR-222, miR-195, miR-let-7i, miR-361-5p, miR-146a, miR-100, miR-411, miR-30b, miR-30c, miR-92b, miR-183*, miR-199a-5p, miR-181b, miR-21, miR-221, miR-708, miR-500*, miR-34a, miR-181a*, miR-339-5p, miR-132*, miR-374a*, miR-1246, miR-181c*, miR-487b, miR-379, miR-517*, miR-744, miR-32, miR-181d, miR-1301, miR-503, miR-502-3p
Cluster 2	miR-145, miR-143, miR-361-5p, miR-99a, miR-92a, miR-26a, miR-let-7d, miR-103, miR-558, miR-1267, miR-1227, miR-let-7e, miR-let-7a,miR-23a, miR-24, miR-23b, miR-107, miR-130a*
Cluster 3	miR-10a, miR-520a-3p, miR-let-7d*, miR-196a,miR-199b-5p
Cluster 4	miR-373, miR-331-3p, miR-29b-1*, miR-526a
Cluster 5	miR-887,miR-423-3p, miR-378*, miR-1237, miR-136*, miR-196a, miR-663b, miR-559

## Sheet: Table S5
Supplementary Table 5: MiRNAs cluster 1 in pancreatic ductal adenocarcinoma (PDAC)
A. Ranking of miRNAs by the calculation of topological indices
miRNA	BetweennessCentrality	Rank	ClosenessCentrality	Rank	ClusteringCoefficient	Rank	Degree	Rank
miR-517*	0.0055	76	0.4163	37	0.6765	14	17	30
miR-744	0.0423	12	0.4199	33	0.5275	52	14	38
miR-214	0.0456	9	0.4974	6	0.5246	53	29	5
miR-199b-3p	0.0197	39	0.4874	9	0.6097	30	27	8
miR-374a*	0.0148	49	0.4575	18	0.5908	39	26	12
miR-411	0.0174	43	0.485	12	0.6115	28	30	3
miR-92b	0.0258	21	0.433	30	0.6103	29	17	31
miR-183*	0.0116	55	0.4491	21	0.6369	22	26	13
miR-181b	0.0273	20	0.4409	27	0.5333	48	21	26
miR-146a	0.0075	66	0.411	38	0.7033	10	14	40
miR-361-5p	0.0191	40	0.4491	22	0.55	44	25	15
miR-503	0.0233	28	0.4025	44	0.475	62	16	34
miR-34a	0.0766	1	0.4597	16	0.5	56	24	17
miR-199a-3p	0.0159	45	0.4874	10	0.6496	20	27	9
miR-181a	0.0428	11	0.5215	3	0.5383	47	34	1
miR-221	0.0401	13	0.4874	11	0.6	34	26	14
miR-339-5p	3e-05	90	0.3865	50	0.9778	5	10	52
miR-132*	0.0241	26	0.4709	14	0.6182	26	27	10
miR-379	0.0084	64	0.4181	35	0.6095	31	15	37
miR-1246	0.0085	63	0.445	25	0.671	15	22	21
miR-30c	0.0297	18	0.5052	4	0.6	35	30	4
miR-222	0.0205	36	0.4924	8	0.6182	27	27	11
miR-181d	0.0056	73	0.3619	59	0.5278	51	9	56
miR-500*	0.0206	35	0.4512	20	0.6017	32	22	22
miR-100	0.0443	10	0.435	29	0.7	11	20	28
miR-21	0.0239	27	0.4554	19	0.5974	37	22	23
miR-125a-5p	0.0682	2	0.447	24	0.5143	54	21	27
miR-195	0.0229	29	0.4949	7	0.5714	43	29	6
miR-487b	0.0207	32	0.4491	23	0.6364	23	22	24
miR-708	0.0187	41	0.445	26	0.6008	33	23	19
miR-502-3p	0.0208	31	0.3688	57	0.6667	18	7	60
miR-199a-5p	0.0575	5	0.4755	13	0.4577	66	28	7
miR-let-7i	0.005	77	0.4597	17	0.7706	7	22	25
miR-181c*	0.0046	78	0.411	39	0.6842	13	19	29
miR-32	0.0151	47	0.3716	56	0.4222	68	10	54
miR-181a*	0.0486	7	0.4619	15	0.49	60	25	16
miR-1301	0.0475	8	0.4076	42	0.3788	73	12	50
miR-30b	0.0352	16	0.5026	5	0.5436	46	33	2
B. Target genes
miRNA	Fold ChangeC (T vs N)	Target Genes						Count
miR-21	4.33	MYC, TGFBR2, TP53, ATF2, CDKN2A, SMAD3, TNF, BMPR2, GLI1, TCF4, SMAD4, TBX5						12
let-7i	3.16	FBXW7, MYC, CDKN2A, TP53, FN1, GLI1, TBX5, TNF						8
miR-146a	2.66	TNF, TP53, SMAD3, SMAD4, CDKN2A, EP300, CREBBP						7
miR-181a	5.81	GATA6, SMAD4, CREBBP, TP53, TNF, CDKN2A						6
miR-222	3.73	MYC, TP53, CDKN2A, TNF, FBXW7						5
miR-30b	-1.92	TP53, MYC, SMAD3, CHD1, CDKN2A						5
miR-100	2.43	TNF, MYC, TP53, BMPR2						4
miR-181b	4.82	TP53, GATA6, CDKN2A, SMAD4						4
miR-181c*	-2.26	SMAD4, MYC, TP53, GATA6						4
miR-221	3.61	TNF, MYC, CDKN2A, TP53						4
miR-34a	2.81	MYC, TP53, CDKN2A, EP300						4
miR-132*	-2.47	EP300, MYC, TNF						3
miR-181d	2.32	CREBBP, GATA6, SMAD4						3
miR-183*	-1.19	TP53, FBXW7, TNF						3
miR-195	3.23	SMAD3, MYC, TP53						3
miR-214	4.24	MYC, TGFBR2, CDKN2A						3
miR-30c	-1.81	TP53, MYC, CHD1						3
miR-181a*	-2.59	GATA6, SMAD4						2
miR-503	1.79	SMAD3, TP53						2
miR-1301	2.14	TP53						1
miR-199a-3p	5.54	TNF						1
miR-32	-1.19	TP53						1
miR-374a*	-2.38	EP300						1
miR-379	1.96	CDKN2A						1
miR-502-3p	3.39	TP53						1
C. Enriched signalling pathways
Pathway Name				P-value	Hit Count in Query List	Hit Count in Genome	Hit in Query List
ACETYLATION AND DEACETYLATION OF RELA IN THE NUCLEUS				1.762E-3	3	16	EP300,CREBBP,TNF
ALK1 SIGNALING EVENTS				7.140E-3	3	25	TGFBR2,SMAD4,BMPR2
ALTERED TRANSFORMING GROWTH FACTOR-BETA SMAD DEPENDENT SIGNALING				1.116E-4	3	7	TGFBR2,SMAD3,SMAD4
ANDROGEN RECEPTOR SIGNALING PATHWAY				1.139E-2	4	85	EP300,CREBBP,SMAD3,SMAD4
APOPTOSIS				1.037E-2	4	83	MYC,CDKN2A,TP53,TNF
CELL CYCLE				7.694E-4	5	100	EP300,CDKN2A,SMAD3,SMAD4,TP53
CELL CYCLE: G1/S CHECK POINT				1.254E-4	4	28	CDKN2A,SMAD3,SMAD4,TP53
CTCF: FIRST MULTIVALENT NUCLEAR FACTOR				3.841E-7	5	23	MYC,TGFBR2,CDKN2A,SMAD4,TP53
DNA DAMAGE RESPONSE (ONLY ATM DEPENDENT)				9.886E-3	4	82	MYC,SMAD3,SMAD4,TP53
FOXM1 TRANSCRIPTION FACTOR NETWORK				3.232E-2	3	41	EP300,MYC,CREBBP
GENES INVOLVED IN SIGNALING BY TGF BETA				1.434E-3	3	15	TGFBR2,SMAD3,SMAD4
HIF-1-ALPHA TRANSCRIPTION FACTOR NETWORK				3.924E-3	4	65	EP300,CREBBP,SMAD3,SMAD4
LKB1 SIGNALING EVENTS				4.568E-2	3	46	MYC,SMAD4,TP53
MAPK SIGNALING PATHWAY				7.689E-3	5	160	MYC,TGFBR2,ATF2,TP53,TNF
MECHANISM OF GENE REGULATION BY PEROXISOME PROLIFERATORS VIA PPARA				2.485E-3	4	58	EP300,MYC,CREBBP,TNF
REGULATION OF NUCLEAR SMAD2/3 SIGNALING				5.885E-6	6	81	EP300,MYC,ATF2,CREBBP,SMAD3,SMAD4
REGULATION OF TRANSCRIPTIONAL ACTIVITY BY PML				2.136E-3	3	17	CREBBP,TP53,TNF
ROLE OF TOB IN T-CELL ACTIVATION				4.154E-3	3	21	TGFBR2,SMAD3,SMAD4
SIGNALING EVENTS MEDIATED BY HDAC CLASS III				3.000E-2	3	40	EP300,CREBBP,TP53
TGF-BETA SIGNALING PATHWAY				2.912E-7	7	94	EP300,TGFBR2,ATF2,CREBBP,SMAD3,SMAD4,BMPR2
TP53 NETWORK				3.035E-3	3	19	MYC,CDKN2A,TP53
TRANSFORMING GROWTH FACTOR-BETA SMAD DEPENDENT SIGNALING				9.181E-5	4	26	TGFBR2,CREBBP,SMAD3,SMAD4
TUMOR SUPPRESSOR ARF INHIBITS RIBOSOMAL BIOGENESIS				2.136E-3	3	17	MYC,CDKN2A,TP53
VALIDATED TARGETS OF C-MYC TRANSCRIPTIONAL ACTIVATION				5.456E-6	6	80	EP300,MYC,CREBBP,SMAD3,SMAD4,TP53
VALIDATED TARGETS OF C-MYC TRANSCRIPTIONAL REPRESSION				3.463E-3	4	63	EP300,MYC,SMAD3,SMAD4
WNT SIGNALING PATHWAY				1.315E-2	6	301	EP300,MYC,CREBBP,SMAD4,TP53,TNF

## Sheet: Table S6
Supplementary Table 6: Target genes and signalling pathways regulated by miR-103, miR-29b-2*, miR-200c* in adenocarcinoma of papilla of Vater (PVAC)
A. Target genes
miRNA	Fold-change (T vs N)	Target Genes												Count
miR-103	2.71	FBXW7, VCP, CHD1, PCDH17, HIP1, TGFBR2, TNF												7
miR-200c*	1.38	UBC,PHACTR1,SMC1A,MBP,APC,KLC1,CLK4,PRRC2A,H1F0,TNC,EIF3M,GPCPD1,ADI1,DHX15,DDX5,PEX11B,CENPB,RPS24,MTRNR2L1,TC2N,NCL,DST,HERC1,RBM22,ETS2,HSP90AA1,H2AFX												27
miR-29b-2*	1.72	MYC,TCF4,CDC42BPA,GATA6,TP53,RANBP2,BMPR2,FN1,ILK,PLCB3,CDKN2A,CHD1,PCSK6,ITGA9,VCP,TSC2,EP300,NFATC3,ATF2,CDH1,CREBBP,CAD,SMAD3												23
B. Enriched signalling pathways
Pathway Name				p-value	Hit Count in Query List	Hit Count in Genome	Hit in Query List
TGF BETA SIGNALING PATHWAY				1.045E-12	7	19	TGFBR2,APC,CDH1,CREBBP,EP300,SMAD3, TSC2
VALIDATED TARGETS OF C-MYC TRANSCRIPTIONAL ACTIVATION				6.236E-11	9	81	MYC,CAD,NCL,CREBBP,EP300,TP53,SMAD3,HSP90AA1
WNT SIGNALING PATHWAY				8.106E-9	9	139	MYC,NFATC3,APC,PLCB3,CREBBP,EP300,TP53,SMAD3
PATHWAYS IN CANCER				1.245E-8	12	327	MYC,CDKN2A,TGFBR2,FN1,APC,CDH1,CREBBP,EP300,TP53,SMAD3,HSP90AA1
CTCF: FIRST MULTIVALENT NUCLEAR FACTOR				4.433E-8	5	23	MYC,CDKN2A,TGFBR2,TP53
TGF-BETA SIGNALING PATHWAY				5.381E-8	7	80	MYC,TGFBR2,BMPR2,CREBBP,EP300,SMAD3
NFKB ACTIVATION BY NONTYPEABLE HEMOPHILUS INFLUENZAE				5.581E-8	5	24	TGFBR2,CREBBP,EP300,SMAD3,SMAD4
TGF-BETA SIGNALING PATHWAY				1.322E-7	7	91	TGFBR2,BMPR2,ATF2,CREBBP,EP300,SMAD3
TGF-BETA RECEPTOR SIGNALING PATHWAY				3.295E-7	8	154	MYC,TGFBR2,ATF2,CREBBP,EP300,TP53,SMAD3
FOXM1 TRANSCRIPTION FACTOR NETWORK				7.193E-7	5	39	MYC,CENPB,NFATC3,CREBBP,EP300
ADHERENS JUNCTION				7.571E-7	6	73	TGFBR2,CDH1,CREBBP,EP300,SMAD3
LKB1 SIGNALING EVENTS				1.052E-6	5	42	MYC,TSC2,TP53,HSP90AA1,SMAD4
REGULATION OF NUCLEAR SMAD2/3 SIGNALING				1.123E-6	6	78	MYC,ATF2,CREBBP,EP300,SMAD3,SMAD4
NOTCH1 INTRACELLULAR DOMAIN REGULATES TRANSCRIPTION				2.076E-6	5	48	MYC,UBC,CREBBP,EP300,FBXW7
DNA DAMAGE RESPONSE (ONLY ATM DEPENDENT)				2.792E-6	6	91	MYC,CDKN2A,APC,TP53,SMAD3,SMAD4
ALTERED TRANSFORMING GROWTH FACTOR-BETA SMAD DEPENDENT SIGNALING				2.851E-6	3	7	TGFBR2,SMAD3, FBXW7
TGF BETA SIGNALING PATHWAY				4.121E-6	5	55	TGFBR2,CREBBP,EP300,SMAD3,SMAD4
HIPPO SIGNALING PATHWAY				4.699E-6	7	154	MYC,TGFBR2,BMPR2,APC,CDH1,SMAD3,SMAD4
TRANSFORMING GROWTH FACTOR-BETA SMAD DEPENDENT SIGNALING				4.780E-6	4	26	TGFBR2,CREBBP,SMAD3,SMAD4
WNT SIGNALING PATHWAY				6.412E-6	10	305	MYC,NFATC3,APC,PLCB3,CDH1,CREBBP,EP300,TP53,SMAD4, TSC2
SMAD2/SMAD3:SMAD4 HETEROTRIMER REGULATES TRANSCRIPTION				9.898E-6	4	31	MYC,UBC,SMAD3,SMAD4
PANCREATIC CANCER				1.021E-5	5	66	CDKN2A,TGFBR2,TP53,SMAD3,SMAD4
SIGNALING BY NOTCH				1.034E-5	6	114	MYC,UBC,CREBBP,EP300,TP53,FBXW7
WNT SIGNALING PATHWAY NETPATH				1.088E-5	6	115	TCF4,APC,CDH1,EP300,SMAD3,SMAD4
ONCOGENE INDUCED SENESCENCE				1.128E-5	4	32	CDKN2A,UBC,ETS2,TP53
TGF-BETA RECEPTOR SIGNALING ACTIVATES SMADS				1.279E-5	4	33	TGFBR2,UBC,SMAD3,SMAD4
SMAD4 MH2 DOMAIN MUTANTS IN CANCER				1.567E-5	5	72	MYC,TGFBR2,UBC,SMAD3,SMAD4
SIGNALING BY TGF-BETA RECEPTOR COMPLEX IN CANCER				1.567E-5	5	72	MYC,TGFBR2,UBC,SMAD3,SMAD4
LOSS OF FUNCTION OF TGFBR2 IN CANCER				1.567E-5	5	72	MYC,TGFBR2,UBC,SMAD3,SMAD4
LOSS OF FUNCTION OF TGFBR1 IN CANCER				1.567E-5	5	72	MYC,TGFBR2,UBC,SMAD3,SMAD4
LOSS OF FUNCTION OF SMAD2/3 IN CANCER				1.567E-5	5	72	MYC,TGFBR2,UBC,SMAD3,SMAD4
TGFBR2 KINASE DOMAIN MUTANTS IN CANCER				1.567E-5	5	72	MYC,TGFBR2,UBC,SMAD3,SMAD4
TGFBR1 KD MUTANTS IN CANCER				1.567E-5	5	72	MYC,TGFBR2,UBC,SMAD3,SMAD4
TGFBR1 LBD MUTANTS IN CANCER				1.567E-5	5	72	MYC,TGFBR2,UBC,SMAD3,SMAD4
SIGNALING BY TGF-BETA RECEPTOR COMPLEX				1.567E-5	5	72	MYC,TGFBR2,UBC,SMAD3,SMAD4
SMAD2/3 PHOSPHORYLATION MOTIF MUTANTS IN CANCER				1.567E-5	5	72	MYC,TGFBR2,UBC,SMAD3,SMAD4
LOSS OF FUNCTION OF SMAD4 IN CANCER				1.567E-5	5	72	MYC,TGFBR2,UBC,SMAD3,SMAD4
SMAD2/3 MH2 DOMAIN MUTANTS IN CANCER				1.567E-5	5	72	MYC,TGFBR2,UBC,SMAD3,SMAD4
TGFBR2 MSI FRAMESHIFT MUTANTS IN CANCER				1.567E-5	5	72	MYC,TGFBR2,UBC,SMAD3,SMAD4
SIGNALING BY NOTCH1 HD DOMAIN MUTANTS IN CANCER				1.676E-5	5	73	MYC,UBC,CREBBP,EP300,FBXW7
SIGNALING BY NOTCH1 IN CANCER				1.676E-5	5	73	MYC,UBC,CREBBP,EP300,FBXW7
SIGNALING BY NOTCH1 HD+PEST DOMAIN MUTANTS IN CANCER				1.676E-5	5	73	MYC,UBC,CREBBP,EP300,FBXW7
SIGNALING BY NOTCH1 PEST DOMAIN MUTANTS IN CANCER				1.676E-5	5	73	MYC,UBC,CREBBP,EP300,FBXW7
FBXW7 MUTANTS AND NOTCH1 IN CANCER				1.676E-5	5	73	MYC,UBC,CREBBP,EP300,FBXW7
SIGNALING BY NOTCH1				1.676E-5	5	73	MYC,UBC,CREBBP,EP300,FBXW7
SIGNALING BY NOTCH1 T(7;9)(NOTCH1:M1580_K2555) TRANSLOCATION MUTANT				1.676E-5	5	73	MYC,UBC,CREBBP,EP300,FBXW7
CONTROL OF GENE EXPRESSION BY VITAMIN D RECEPTOR				1.764E-5	3	12	TSC2,CREBBP,EP300
REGULATION OF WNT-MEDIATED BETA CATENIN SIGNALING AND TARGET GENE TRANSCRIPTION				2.466E-5	5	79	MYC,TCF4,APC,CDH1,EP300
DIRECT P53 EFFECTORS				2.605E-5	6	134	APC,TSC2,CREBBP,EP300,TP53,DDX5
CELLULAR RESPONSES TO STRESS				2.854E-5	7	203	CDKN2A,UBC,ETS2,H2AFX,CREBBP,EP300,TP53
DELTA-NOTCH SIGNALING PATHWAY				3.518E-5	5	85	EP300,TP53,SMAD3,SMAD4,FBXW7
MULTI-STEP REGULATION OF TRANSCRIPTION BY PITX2				3.615E-5	3	15	APC,CREBBP,EP300
TRANSCRIPTIONAL ACTIVITY OF SMAD2/SMAD3:SMAD4 HETEROTRIMER				3.734E-5	4	43	MYC,UBC,SMAD3,SMAD4
MICRORNAS IN CANCER				4.190E-5	8	296	MYC,CDKN2A,BMPR2,TNC,APC,CREBBP,EP300,TP53
INTEGRINS IN ANGIOGENESIS				4.889E-5	4	46	TGFBR2,ILK,FN1,HSP90AA1
TUMOR SUPPRESSOR ARF INHIBITS RIBOSOMAL BIOGENESIS				5.368E-5	3	17	MYC,CDKN2A,TP53
TELOMERES, TELOMERASE, CELLULAR AGING, AND IMMORTALITY				6.422E-5	3	18	MYC,TP53,HSP90AA1
SIGNALING BY NODAL				7.602E-5	3	19	PCSK6,SMAD3,SMAD4
TP53 NETWORK				7.602E-5	3	19	MYC,CDKN2A,TP53
ROLE OF TOB IN T-CELL ACTIVATION				1.037E-4	3	21	TGFBR2,SMAD3,SMAD4
SENESCENCE AND AUTOPHAGY				1.060E-4	5	107	CDKN2A,FN1,TP53,SMAD3,SMAD4
CIRCADIAN CLOCK				1.065E-4	4	56	UBC,ATF2,CREBBP,EP300
MECHANISM OF GENE REGULATION BY PEROXISOME PROLIFERATORS VIA PPARA				1.222E-4	4	58	MYC,CREBBP,EP300,HSP90AA1
PI3K-AKT SIGNALING PATHWAY				1.254E-4	8	346	MYC,FN1,TNC,TSC2,ITGA9,ATF2,TP53,HSP90AA1
DOWNREGULATION OF SMAD2/3:SMAD4 TRANSCRIPTIONAL ACTIVITY				1.563E-4	3	24	UBC,SMAD3,SMAD4
ALK1 SIGNALING EVENTS				1.563E-4	3	24	TGFBR2,BMPR2,SMAD4
VALIDATED TARGETS OF C-MYC TRANSCRIPTIONAL REPRESSION				1.587E-4	4	62	MYC,TSC2,EP300,SMAD4
HIF-1-ALPHA TRANSCRIPTION FACTOR NETWORK				1.907E-4	4	65	CREBBP,EP300,SMAD3,SMAD4
LRR FLII-INTERACTING PROTEIN 1 (LRRFIP1) ACTIVATES TYPE I IFN PRODUCTION				1.920E-4	2	5	CREBBP,EP300
INTEGRIN CELL SURFACE INTERACTIONS				2.023E-4	4	66	FN1,TNC,ITGA9,CDH1
REGULATION OF TELOMERASE				2.023E-4	4	66	MYC,NCL,SMAD3,HSP90AA1
INTEGRATED PANCREATIC CANCER PATHWAY				2.034E-4	6	194	MYC,APC,CREBBP,EP300,TP53,SMAD4
DNA DAMAGE RESPONSE				2.145E-4	4	67	MYC,SMC1A,H2AFX,TP53
CELLULAR RESPONSE TO HYPOXIA				2.238E-4	3	27	UBC,CREBBP,EP300
REGULATION OF HYPOXIA-INDUCIBLE FACTOR (HIF) BY OXYGEN				2.238E-4	3	27	UBC,CREBBP,EP300
DOWNREGULATION OF TGF-BETA RECEPTOR SIGNALING				2.238E-4	3	27	TGFBR2,UBC,SMAD3
CDC42 SIGNALING EVENTS				2.684E-4	4	71	CDC42BPA,APC,CDH1,ATF2
PRE-NOTCH TRANSCRIPTION AND TRANSLATION				3.078E-4	3	30	CREBBP,EP300,TP53
CELL CYCLE				3.697E-4	12	514	MYC,CDKN2A,RANBP2,UBC,SMC1A,H2AFX,EP300,TP53,HSP90AA1, CREBBP, SMAD3, CDH1
C-MYB TRANSCRIPTION FACTOR NETWORK				3.851E-4	4	78	MYC,ETS2,CREBBP,EP300
P53 PATHWAY				4.044E-4	5	79	CDKN2A,CREBBP,EP300,TP53, TSC2
GLUCOCORTICOID RECEPTOR REGULATORY NETWORK				4.662E-4	4	82	CREBBP,EP300,TP53,HSP90AA1
ANDROGEN RECEPTOR SIGNALING PATHWAY				6.095E-4	4	88	CREBBP,EP300,SMAD3,SMAD4
SIGNALING EVENTS MEDIATED BY HDAC CLASS III				6.737E-4	3	39	CREBBP,EP300,TP53
OBESITY / METABOLIC SYNDROME				6.834E-4	2	9	CREBBP,EP300
REGULATION OF GENE EXPRESSION BY HYPOXIA-INDUCIBLE FACTOR				6.834E-4	2	9	CREBBP,EP300
JNK MAPK PATHWAY				7.260E-4	3	40	NFATC3,ATF2,TP53
APOPTOSIS				7.261E-4	7	162	UBC,H1F0,APC,CDH1,TP53, MYC,CDKN2A
ALK2 SIGNALING EVENTS				1.038E-3	2	11	BMPR2,SMAD4
PRESENILIN ACTION IN NOTCH AND WNT SIGNALING				1.095E-3	3	46	MYC,APC,CREBBP
CELLULAR SENESCENCE				1.225E-3	5	182	CDKN2A,UBC,ETS2,H2AFX,TP53
NOTCH-MEDIATED HES/HEY NETWORK				1.240E-3	3	48	GATA6,CREBBP,EP300
PRE-NOTCH EXPRESSION AND PROCESSING				1.240E-3	3	48	CREBBP,EP300,TP53
BMP SIGNALLING AND REGULATION				1.242E-3	2	12	BMPR2,SMAD4
REGULATION OF ANDROGEN RECEPTOR ACTIVITY				1.396E-3	3	50	CREBBP,EP300,HSP90AA1
TRANSCRIPTION REGULATION BY METHYLTRANSFERASE OF CARM1				1.464E-3	2	13	CREBBP,EP300
SIGNALING BY ACTIVIN				1.464E-3	2	13	SMAD3,SMAD4
TGF-BETA RECEPTOR SIGNALING				1.479E-3	3	51	TGFBR2,SMAD3,SMAD4
ROLE OF CALCINEURIN-DEPENDENT NFAT SIGNALING IN LYMPHOCYTES				1.479E-3	3	51	NFATC3,CREBBP,EP300
ID SIGNALING PATHWAY				1.564E-3	3	52	BMPR2,SMAD3,SMAD4
APOPTOTIC EXECUTION PHASE				1.653E-3	3	53	H1F0,APC,CDH1
TRAF3-DEPENDENT IRF ACTIVATION PATHWAY				1.703E-3	2	14	CREBBP,EP300
CDK2, 4, AND 6 BIND CYCLIN D IN G1, WHILE CDK2/CYCLIN E PROMOTES THE G1/S TRANSITION				1.960E-3	2	15	CDKN2A,TP53
HYPOXIC AND OXYGEN HOMEOSTASIS REGULATION OF HIF-1-ALPHA				1.960E-3	2	15	TP53,HSP90AA1
NOTCH SIGNALING PATHWAY				2.144E-3	3	58	MYC,EP300,FBXW7
ACETYLATION AND DEACETYLATION OF RELA IN THE NUCLEUS				2.233E-3	2	16	CREBBP,EP300
CELL CYCLE, MITOTIC				2.242E-3	8	416	MYC,CDKN2A,RANBP2,UBC,SMC1A,EP300,HSP90AA1, TP53
OXIDATIVE STRESS INDUCED SENESCENCE				2.313E-3	4	126	CDKN2A,UBC,H2AFX,TP53
TGF-BETA RECEPTOR SIGNALING IN EMT (EPITHELIAL TO MESENCHYMAL TRANSITION)				2.524E-3	2	17	TGFBR2,UBC
IL-7 SIGNAL TRANSDUCTION				2.524E-3	2	17	CREBBP,EP300
REGULATION OF TRANSCRIPTIONAL ACTIVITY BY PML				2.524E-3	2	17	CREBBP,TP53
IL-4 SIGNALING PATHWAY				2.842E-3	3	64	ATF2,CREBBP,EP300
REGULATION OF CYTOPLASMIC AND NUCLEAR SMAD2/3 SIGNALING				3.155E-3	2	19	SMAD3,SMAD4
SIGNALING EVENTS MEDIATED BY HDAC CLASS I				3.237E-3	3	67	RANBP2,CREBBP,EP300
GENES RELATED TO PIP3 SIGNALING IN CARDIAC MYOCYTES				3.237E-3	3	67	MYC,CDKN2A,TSC2
CYTOSOLIC SENSORS OF PATHOGEN-ASSOCIATED DNA				3.376E-3	3	68	UBC,CREBBP,EP300
G1 TO S CELL CYCLE CONTROL				3.376E-3	5	68	MYC,CDKN2A,TP53, SMAD3, SMAD4
SIGNALING BY CONSTITUTIVELY ACTIVE EGFR				3.496E-3	2	20	UBC,HSP90AA1
P53 PATHWAY BY GLUCOSE DEPRIVATION				3.853E-3	2	21	TSC2,TP53
MIRNAS INVOLVED IN DDR				3.968E-3	3	72	MYC,H2AFX,TP53
E2F TRANSCRIPTION FACTOR NETWORK				4.125E-3	3	73	MYC,CREBBP,EP300
METHYLTHIOPROPIONATE BIOSYNTHESIS				4.467E-3	1	1	ADI1
SIGNALING BY BMP				4.616E-3	2	23	BMPR2,SMAD4
CIRCADIAN REPRESSION OF EXPRESSION BY REV-ERBA				5.021E-3	2	24	CREBBP,EP300
MITOGEN ACTIVATED PROTEIN KINASE SIGNALING				5.021E-3	2	24	TSC2,TP53
RIG-I/MDA5 MEDIATED INDUCTION OF IFN-ALPHA/BETA PATHWAYS				5.332E-3	3	80	UBC,CREBBP,EP300
RORA ACTIVATES CIRCADIAN EXPRESSION				5.443E-3	2	25	CREBBP,EP300
MAPK SIGNALING PATHWAY				5.636E-3	5	259	MYC,TGFBR2,NFATC3,ATF2,TP53
INTEGRIN SIGNALING PATHWAY				5.712E-3	3	82	CDKN2A,ILK,ITGA9
EXTRACELLULAR MATRIX ORGANIZATION				6.104E-3	5	264	DST,FN1,TNC,ITGA9,CDH1
CELL JUNCTION ORGANIZATION				6.108E-3	3	84	ILK,DST,CDH1
ECM-RECEPTOR INTERACTION				6.520E-3	3	86	FN1,TNC,ITGA9
SIGNAL TRANSDUCTION				6.536E-3	16	1913	MYC,TGFBR2,BMPR2,UBC,FN1,PCSK6,APC,TSC2,PLCB3,CREBBP,EP300,TP53,SMAD3,HSP90AA1,SMAD4,FBXW7
RB IN CANCER				6.732E-3	3	87	MYC,SMC1A,TP53
GENES RELATED TO WNT-MEDIATED SIGNAL TRANSDUCTION				7.168E-3	3	89	MYC,APC,EP300
MAPK CASCADE				7.283E-3	2	29	MBP,PLCB3
TRANSCRIPTIONAL MISREGULATION IN CANCER				8.054E-3	4	179	MYC,TGFBR2,TP53,DDX5
SYNDECAN-4-MEDIATED SIGNALING EVENTS				8.294E-3	2	31	FN1,TNC
TRAF6 MEDIATED IRF7 ACTIVATION				8.822E-3	2	32	CREBBP,EP300
FOCAL ADHESION				8.857E-3	4	184	ILK,FN1,TNC,ITGA9
UMP BIOSYNTHESIS				8.876E-3	1	2	CAD
HYDROLYSIS OF LPE				8.876E-3	1	2	GPCPD1
E-CADHERIN SIGNALING EVENTS				8.876E-3	1	2	CDH1
VRNP ASSEMBLY				8.876E-3	1	2	HSP90AA1
TRANSCRIPTIONAL ACTIVATION OF P53 RESPONSIVE GENES				8.876E-3	1	2	TP53
TRANSCRIPTIONAL ACTIVATION OF CELL CYCLE INHIBITOR P21				8.876E-3	1	2	TP53
ALTERED P53 SIGNALING PATHWAY				8.876E-3	1	2	TP53
P53-DEPENDENT G1/S DNA DAMAGE CHECKPOINT				8.876E-3	1	2	TP53
SIGNALING BY NOTCH2				9.365E-3	2	33	UBC,EP300
IL-6 SIGNALING PATHWAY				9.599E-3	3	99	CREBBP,EP300,HSP90AA1
ESTROGEN SIGNALING PATHWAY				9.866E-3	3	100	PLCB3,ATF2,HSP90AA1
VALIDATED TRANSCRIPTIONAL TARGETS OF AP1 FAMILY MEMBERS FRA1 AND FRA2				9.922E-3	2	34	NFATC3,EP300
HIF-2-ALPHA TRANSCRIPTION FACTOR NETWORK				9.922E-3	2	34	CREBBP,EP300
SIGNALING EVENTS MEDIATED BY HDAC CLASS II				9.922E-3	2	34	RANBP2,HSP90AA1
P38 MAPK SIGNALING PATHWAY				9.922E-3	2	34	MYC,ATF2
INTEGRATED CANCER PATHWAY				1.049E-2	2	35	TP53,SMAD3
SIGNALING MEDIATED BY P38-ALPHA AND P38-BETA				1.049E-2	2	35	ATF2,TP53
CARM1 AND REGULATION OF THE ESTROGEN RECEPTOR				1.049E-2	2	35	CREBBP,EP300
BMP RECEPTOR SIGNALING				1.108E-2	2	36	BMPR2,SMAD4
IL2 SIGNALING EVENTS MEDIATED BY PI3K				1.168E-2	2	37	MYC,HSP90AA1
BMAL1:CLOCK/NPAS2 ACTIVATES CIRCADIAN EXPRESSION				1.168E-2	2	37	CREBBP,EP300

## Sheet: Table S7
Supplementary Table 7:Target genes and signalling pathways regulated by miR-103 and its neighbourhoods belonging to miRNAs cluster 2 in pancreatic ductal adenocarcinoma (PDAC)
A. Target genes
miRNA	Fold change (T vs N)	Target Genes				Count
miR-103	2.71	FBXW7, VCP, CHD1, PCDH17, HIP1, TGFBR2, TNF				7
let-7d-5p	4.73	CDKN2A, FBXW7, FN1, TP53, MYC, TBX5, GLI1, TNF, SMAD3				9
let-7a-5p	8.03	CDKN2A, FBXW7, FN1, TP53, MYC, TBX5, GLI1, TNF				8
let-7e	12.6	CDKN2A, FBXW7, FN1, TP53, MYC, TBX5, GLI1, TNF				8
miR-92a	3.99	CDKN2A, FBXW7, TP53, MYC, TGFBR2, BMPR2, SMAD4, ATF2				8
miR-23a-3p	7.12	CDKN2A, MYC, TBX5, SMAD3, SMAD4, TNF, NFATC3				7
miR-26a-5p	5.03	CDKN2A, FBXW7, MYC, MAP2, TGFBR2, SMAD3				6
miR-145-5p	5.37	TP53, MYC, TGFBR2, SMAD3, SMAD4, TSC2				6
miR-23b-3p	5.99	TP53, TBX5, MYC, GLI1, TCF4				5
miR-24	6.33	CDKN2A, TP53, TBX5, MYC				4
miR-107	5.29	FBXW7, MYC, TP53, SMAD3				4
miR-143	5.07	TP53, MYC, TGFBR2, TNF				4
B. Enriched signalling pathways
Name			P-value	Hit Count in Query List	Hit Count in Genome	Hit in Query List
ALK1 SIGNALING EVENTS			6.026E-3	4	25	TGFBR2,SMAD4,BMPR2,FBXW7
ALTERED TRANSFORMING GROWTH FACTOR-BETA SMAD DEPENDENT SIGNALING			9.401E-5	4	7	TGFBR2,SMAD3,SMAD4,FBXW7
APOPTOSIS			8.219E-3	5	83	MYC,CDKN2A,TNF,TP53,FBXW7
CELL CYCLE			1.713E-2	4	100	SMAD3,SMAD4,CDKN2A,TP53
CELL CYCLE: G1/S CHECK POINT			9.878E-5	4	28	SMAD3,SMAD4,CDKN2A,TP53
CTCF: FIRST MULTIVALENT NUCLEAR FACTOR			2.809E-7	5	23	MYC,TGFBR2,SMAD4,CDKN2A,TP53
DNA DAMAGE RESPONSE (ONLY ATM DEPENDENT)			7.834E-3	4	82	MYC,SMAD3,SMAD4,TP53
GENES INVOLVED IN SIGNALING BY TGF BETA			1.209E-3	3	15	TGFBR2,SMAD3,SMAD4
JNK MAPK PATHWAY			2.171E-2	3	38	NFATC3,ATF2,TP53
LKB1 SIGNALING EVENTS			1.110E-5	5	46	MYC,MAP2,SMAD4,TSC2,TP53
MAPK SIGNALING PATHWAY			5.708E-3	5	160	MYC,TGFBR2,ATF2,TNF,TP53
NFKB ACTIVATION BY NONTYPEABLE HEMOPHILUS INFLUENZAE			5.155E-5	4	24	TGFBR2,SMAD3,SMAD4,TNF
REGULATION OF NUCLEAR SMAD2/3 SIGNALING			7.462E-3	4	81	MYC,SMAD3,SMAD4,ATF2
ROLE OF TOB IN T-CELL ACTIVATION			3.504E-3	3	21	TGFBR2,SMAD3,SMAD4
TGF BETA SIGNALING PATHWAY			3.322E-5	6	115	MYC,TGFBR2,SMAD3,SMAD4,ATF2,TP53
TP53 NETWORK			2.560E-3	3	19	MYC,CDKN2A,TP53
TRANSFORMING GROWTH FACTOR-BETA SMAD DEPENDENT SIGNALING			6.802E-3	4	26	TGFBR2,SMAD3,SMAD4, FBXW7
VALIDATED TARGETS OF C-MYC TRANSCRIPTIONAL ACTIVATION			7.103E-3	4	80	MYC,SMAD3,SMAD4,TP53
VALIDATED TARGETS OF C-MYC TRANSCRIPTIONAL REPRESSION			2.739E-3	4	63	MYC,SMAD3,SMAD4,TSC2

## Sheet: Table S8
Supplementary Table 8: Target genes and signalling pathways regulated by miR-140-5p and its neighbourhood miR-27b-3p
A. Target genes
miRNA	Fold change (T vs N_PDAC)	Fold change (T vs N_PVAC)	Target Genes												Count
miR-140-5p	1.65	-1.23	RANBP2,TP53,ITGA9,PLCB3,BMPR2,PCSK6,CDC42BPA,NFATC3,SMAD3,GATA6,CDKN2A,CHD1,FN1,TSC2,MYC,VCP,ATF2,ILK,CDH1,CREBBP,CAD,EP300,TCF4												23
miR-27b-3p	2.61	1.43	CDKN2A,CHD1,SMAD3,RANBP2,MYC,PLCB3,BMPR2,ATF2,GATA6,ITGA9,PCSK6,CDC42BPA,CAD,TCF4,CREBBP,CDH1,TP53,TSC2,EP300,NFATC3,VCP,FN1,ILK												23
B. Enriched signalling pathways
Name				P-value	Hit Count in Query List	Hit Count in Genome	Hit in Query List
VALIDATED TARGETS OF C-MYC TRANSCRIPTIONAL ACTIVATION				1.137e-08	6	81	MYC,CAD,CREBBP,EP300,TP53,SMAD3
CELL CYCLE				1.479e-07	8	124	MYC,CDKN2A,CREBBP,EP300,TP53,SMAD3, CDH1, RANBP2
PATHWAYS IN CANCER				1.691e-07	8	327	MYC,CDKN2A,FN1,CDH1,CREBBP,EP300,TP53,SMAD3
REGULATION OF NUCLEAR SMAD2/3 SIGNALING				4.595e-07	5	78	MYC,ATF2,CREBBP,EP300,SMAD3
TGF-BETA RECEPTOR SIGNALING PATHWAY				5.348e-07	6	154	MYC,ATF2,CREBBP,EP300,TP53,SMAD3
TGF-BETA SIGNALING PATHWAY				9.945e-07	9	91	BMPR2,ATF2,CREBBP,EP300,SMAD3, CDH1, MYC, BMPR2, TSC2
FOXM1 TRANSCRIPTION FACTOR NETWORK				1.105e-06	4	39	MYC,NFATC3,CREBBP,EP300
CONTROL OF GENE EXPRESSION BY VITAMIN D RECEPTOR				1.703e-06	3	12	TSC2,CREBBP,EP300
WNT SIGNALING PATHWAY				1.83e-06	9	305	MYC,PLCB3,CDH1,NFATC3,CREBBP,EP300,TP53, SMAD3, TSC2
TUMOR SUPPRESSOR ARF INHIBITS RIBOSOMAL BIOGENESIS				5.227e-06	3	17	MYC,CDKN2A,TP53
CTCF: FIRST MULTIVALENT NUCLEAR FACTOR				1.35e-05	3	23	MYC,CDKN2A,TP53
ADHERENS JUNCTION				1.396e-05	4	73	CDH1,CREBBP,EP300,SMAD3
CHRONIC MYELOID LEUKEMIA				1.396e-05	4	73	MYC,CDKN2A,TP53,SMAD3
REGULATION OF WNT-MEDIATED BETA CATENIN SIGNALING AND TARGET GENE TRANSCRIPTION				1.911e-05	4	79	MYC,TCF4,CDH1,EP300
MICRORNAS IN CANCER				2.346e-05	6	296	MYC,CDKN2A,BMPR2,CREBBP,EP300,TP53
PRE-NOTCH TRANSCRIPTION AND TRANSLATION				3.066e-05	3	30	CREBBP,EP300,TP53
DNA DAMAGE RESPONSE (ONLY ATM DEPENDENT)				3.344e-05	4	91	MYC,CDKN2A,TP53,SMAD3
LRR FLII-INTERACTING PROTEIN 1 (LRRFIP1) ACTIVATES TYPE I IFN PRODUCTION				4.122e-05	2	5	CREBBP,EP300
WNT SIGNALING PATHWAY AND PLURIPOTENCY				5.039e-05	4	101	MYC,CREBBP,EP300,TP53
PI3K-AKT SIGNALING PATHWAY				5.644e-05	6	346	MYC,TSC2,FN1,ITGA9,ATF2,TP53
SENESCENCE AND AUTOPHAGY				6.317e-05	4	107	CDKN2A,FN1,TP53,SMAD3
SIGNALING EVENTS MEDIATED BY HDAC CLASS III				6.819e-05	3	39	CREBBP,EP300,TP53
JNK MAPK PATHWAY				7.362e-05	3	40	NFATC3,ATF2,TP53
SIGNALING BY NOTCH				8.09e-05	4	114	MYC,CREBBP,EP300,TP53
WNT SIGNALING PATHWAY NETPATH				8.37e-05	4	115	TCF4,CDH1,EP300,SMAD3
LKB1 SIGNALING EVENTS				8.532e-05	3	42	MYC,TSC2,TP53
PRE-NOTCH EXPRESSION AND PROCESSING				0.0001275	3	48	CREBBP,EP300,TP53
NOTCH-MEDIATED HES/HEY NETWORK				0.0001275	3	48	GATA6,CREBBP,EP300
NOTCH1 INTRACELLULAR DOMAIN REGULATES TRANSCRIPTION				0.0001275	3	48	MYC,CREBBP,EP300
REGULATION OF GENE EXPRESSION BY HYPOXIA-INDUCIBLE FACTOR				0.0001477	2	9	CREBBP,EP300
OBESITY / METABOLIC SYNDROME				0.0001477	2	9	CREBBP,EP300
DIRECT P53 EFFECTORS				0.0001515	4	134	TSC2,CREBBP,EP300,TP53
ROLE OF CALCINEURIN-DEPENDENT NFAT SIGNALING IN LYMPHOCYTES				0.0001529	3	51	NFATC3,CREBBP,EP300
DEVELOPMENTAL BIOLOGY				0.0001628	6	419	TCF4,ITGA9,CREBBP,EP300,PCSK6,SMAD3
FACTORS INVOLVED IN MEGAKARYOCYTE DEVELOPMENT AND PLATELET PRODUCTION				0.0001745	4	139	GATA6,CREBBP,EP300,TP53
CIRCADIAN CLOCK				0.0002022	3	56	ATF2,CREBBP,EP300
REGULATION OF RETINOBLASTOMA PROTEIN				0.0002022	3	56	ATF2,CREBBP,EP300
CONSTITUTIVE SIGNALING BY NOTCH1 PEST DOMAIN MUTANTS				0.0002244	3	58	MYC,CREBBP,EP300
MECHANISM OF GENE REGULATION BY PEROXISOME PROLIFERATORS VIA PPARA(ALPHA)				0.0002244	3	58	MYC,CREBBP,EP300
CONSTITUTIVE SIGNALING BY NOTCH1 HD+PEST DOMAIN MUTANTS				0.0002244	3	58	MYC,CREBBP,EP300
HIPPO SIGNALING PATHWAY				0.0002586	4	154	MYC,BMPR2,CDH1,SMAD3
VALIDATED TARGETS OF C-MYC TRANSCRIPTIONAL REPRESSION				0.0002736	3	62	MYC,TSC2,EP300
IL-4 SIGNALING PATHWAY				0.0003006	3	64	ATF2,CREBBP,EP300
HIF-1-ALPHA TRANSCRIPTION FACTOR NETWORK				0.0003147	3	65	CREBBP,EP300,SMAD3
TRANSCRIPTION REGULATION BY METHYLTRANSFERASE OF CARM1				0.0003183	2	13	CREBBP,EP300
PANCREATIC CANCER				0.0003292	3	66	CDKN2A,TP53,SMAD3
INTEGRIN CELL SURFACE INTERACTIONS				0.0003292	3	66	FN1,ITGA9,CDH1
GENES RELATED TO PIP3 SIGNALING IN CARDIAC MYOCYTES				0.0003442	3	67	MYC,CDKN2A,TSC2
LONG-TERM POTENTIATION				0.0003442	3	67	PLCB3,CREBBP,EP300
SIGNALING EVENTS MEDIATED BY HDAC CLASS I				0.0003442	3	67	RANBP2,CREBBP,EP300
P53 SIGNALING PATHWAY				0.0003596	6	68	CDKN2A,TSC2,TP53, CREBBP,EP300, MYC
G1 TO S CELL CYCLE CONTROL				0.0003596	4	68	MYC,CDKN2A,TP53, SMAD3
TRAF3-DEPENDENT IRF ACTIVATION PATHWAY				0.0003709	2	14	CREBBP,EP300
CDC42 SIGNALING EVENTS				0.0004085	3	71	CDC42BPA,CDH1,ATF2
CDK2, 4, AND 6 BIND CYCLIN D IN G1, WHILE CDK2/CYCLIN E PROMOTES THE G1/S TRANSITION.				0.0004274	2	15	CDKN2A,TP53
MULTI-STEP REGULATION OF TRANSCRIPTION BY PITX2				0.0004274	2	15	CREBBP,EP300
SIGNALING BY NOTCH1 IN CANCER				0.0004433	3	73	MYC,CREBBP,EP300
SIGNALING BY NOTCH1 HD DOMAIN MUTANTS IN CANCER				0.0004433	3	73	MYC,CREBBP,EP300
E2F TRANSCRIPTION FACTOR NETWORK				0.0004433	3	73	MYC,CREBBP,EP300
SIGNALING BY NOTCH1 HD+PEST DOMAIN MUTANTS IN CANCER				0.0004433	3	73	MYC,CREBBP,EP300
SIGNALING BY NOTCH1 PEST DOMAIN MUTANTS IN CANCER				0.0004433	3	73	MYC,CREBBP,EP300
FBXW7 MUTANTS AND NOTCH1 IN CANCER				0.0004433	3	73	MYC,CREBBP,EP300
SIGNALING BY NOTCH1				0.0004433	3	73	MYC,CREBBP,EP300
SIGNALING BY NOTCH1 T(7;9)(NOTCH1:M1580_K2555) TRANSLOCATION MUTANT				0.0004433	3	73	MYC,CREBBP,EP300
ACETYLATION AND DEACETYLATION OF RELA IN THE NUCLEUS				0.0004879	2	16	CREBBP,EP300
C-MYB TRANSCRIPTION FACTOR NETWORK				0.0005386	3	78	MYC,CREBBP,EP300
IL-7 SIGNAL TRANSDUCTION				0.0005522	2	17	CREBBP,EP300
REGULATION OF TRANSCRIPTIONAL ACTIVITY BY PML				0.0005522	2	17	CREBBP,TP53
TELOMERES, TELOMERASE, CELLULAR AGING, AND IMMORTALITY				0.0006204	2	18	MYC,TP53
INTEGRATED PANCREATIC CANCER PATHWAY				0.0006217	4	194	MYC,CREBBP,EP300,TP53
GLUCOCORTICOID RECEPTOR REGULATORY NETWORK				0.0006236	3	82	CREBBP,EP300,TP53
APOPTOSIS				0.0006461	3	83	MYC,CDKN2A,TP53
SIGNALING BY NODAL				0.0006926	2	19	PCSK6,SMAD3
DELTA-NOTCH SIGNALING PATHWAY				0.0006927	3	85	EP300,TP53,SMAD3
CELLULAR RESPONSES TO STRESS				0.0007372	4	203	CDKN2A,CREBBP,EP300,TP53
ANDROGEN RECEPTOR SIGNALING PATHWAY				0.0007665	3	88	CREBBP,EP300,SMAD3
P53 PATHWAY BY GLUCOSE DEPRIVATION				0.0008484	2	21	TSC2,TP53
HYPOXIA AND P53 IN THE CARDIOVASCULAR SYSTEM				0.00102	2	23	EP300,TP53
CIRCADIAN REPRESSION OF EXPRESSION BY REV-ERBA				0.001111	2	24	CREBBP,EP300
RORA ACTIVATES CIRCADIAN EXPRESSION				0.001206	2	25	CREBBP,EP300
TRANSFORMING GROWTH FACTOR-BETA SMAD DEPENDENT SIGNALING				0.001305	2	26	CREBBP,SMAD3
CELLULAR RESPONSE TO HYPOXIA				0.001407	2	27	CREBBP,EP300
REGULATION OF HYPOXIA-INDUCIBLE FACTOR (HIF) BY OXYGEN				0.001407	2	27	CREBBP,EP300
MAPK SIGNALING PATHWAY				0.001821	5	259	MYC,NFATC3,ATF2,TP53, TSC2
SMAD2/SMAD3:SMAD4 HETEROTRIMER REGULATES TRANSCRIPTION				0.001855	2	31	MYC,SMAD3
TRAF6 MEDIATED IRF7 ACTIVATION				0.001976	2	32	CREBBP,EP300
ONCOGENE INDUCED SENESCENCE				0.001976	2	32	CDKN2A,TP53
VALIDATED TRANSCRIPTIONAL TARGETS OF AP1 FAMILY MEMBERS FRA1 AND FRA2				0.00223	2	34	NFATC3,EP300
HIF-2-ALPHA TRANSCRIPTION FACTOR NETWORK				0.00223	2	34	CREBBP,EP300
P38 MAPK SIGNALING PATHWAY				0.00223	2	34	MYC,ATF2
CARM1 AND REGULATION OF THE ESTROGEN RECEPTOR				0.002362	2	35	CREBBP,EP300
INTEGRATED CANCER PATHWAY				0.002362	2	35	TP53,SMAD3
SIGNALING MEDIATED BY P38-ALPHA AND P38-BETA				0.002362	2	35	ATF2,TP53
BMAL1:CLOCK/NPAS2 ACTIVATES CIRCADIAN EXPRESSION				0.002637	2	37	CREBBP,EP300
SIGNAL TRANSDUCTION				0.002863	10	1913	MYC,TSC2,PLCB3,BMPR2,FN1,CREBBP,EP300,TP53,PCSK6,SMAD3
HEMOSTASIS				0.002947	5	493	GATA6,FN1,CREBBP,EP300,TP53
P38 MAPK SIGNALING PATHWAY				0.003077	2	40	MYC,ATF2
IFN-GAMMA PATHWAY				0.003077	2	40	CREBBP,EP300
TRANSCRIPTIONAL ACTIVITY OF SMAD2/SMAD3:SMAD4 HETEROTRIMER				0.003548	2	43	MYC,SMAD3
FOXA1 TRANSCRIPTION FACTOR NETWORK				0.003548	2	43	CREBBP,EP300
P53 PATHWAY FEEDBACK LOOPS 2				0.00388	2	45	MYC,TP53
JAK-STAT SIGNALING PATHWAY				0.003955	3	156	MYC,CREBBP,EP300
OXIDATIVE STRESS RESPONSE				0.004052	2	46	MYC,ATF2
PRESENILIN ACTION IN NOTCH AND WNT SIGNALING				0.004052	2	46	MYC,CREBBP
INTEGRINS IN ANGIOGENESIS				0.004052	2	46	ILK,FN1
UMP BIOSYNTHESIS				0.00416	1	2	CAD
E-CADHERIN SIGNALING EVENTS				0.00416	1	2	CDH1
TRANSCRIPTIONAL ACTIVATION OF P53 RESPONSIVE GENES				0.00416	1	2	TP53
TRANSCRIPTIONAL ACTIVATION OF CELL CYCLE INHIBITOR P21				0.00416	1	2	TP53
P53-DEPENDENT G1/S DNA DAMAGE CHECKPOINT				0.00416	1	2	TP53
TRANSCRIPTION REGULATION BY BZIP TRANSCRIPTION FACTOR				0.004226	2	47	CREBBP,EP300
FOXO FAMILY SIGNALING				0.004226	2	47	CREBBP,EP300
NOTCH SIGNALING PATHWAY				0.004405	2	48	CREBBP,EP300
ENERGY METABOLISM				0.004405	2	48	ATF2,EP300
REGULATION OF ANDROGEN RECEPTOR ACTIVITY				0.004771	2	50	CREBBP,EP300
INTEGRIN SIGNALLING PATHWAY				0.004787	4	167	ILK,FN1,ITGA9, CDKN2A
ID SIGNALING PATHWAY				0.005152	2	52	BMPR2,SMAD3
ATF-2 TRANSCRIPTION FACTOR NETWORK				0.005748	2	55	ATF2,EP300
ERBB SIGNALING PATHWAY				0.005748	2	55	MYC,TP53
RAC1 SIGNALING PATHWAY				0.005748	2	55	CDH1,ATF2
NUCLEAR FACTOR OF ACTIVATED T-CELLS SIGNALING				0.006233	1	3	NFATC3
URIDINE MONOPHOSPHATE BIOSYNTHESIS, GLUTAMINE (+ PRPP) => UMP				0.006233	1	3	CAD
INHIBITION OF TSC COMPLEX FORMATION BY PKB				0.006233	1	3	TSC2
FIBRONECTIN MATRIX FORMATION				0.006233	1	3	FN1
FOCAL ADHESION				0.006269	3	184	ILK,FN1,ITGA9
NOTCH SIGNALING PATHWAY				0.006374	2	58	MYC,EP300
FAS SIGNALING PATHWAY				0.00795	2	65	CAD,TP53
REGULATION OF TELOMERASE				0.008189	2	66	MYC,SMAD3
AGE/RAGE PATHWAY				0.008189	2	66	ATF2,SMAD3
ENDOTHELIN SIGNALING				0.008303	1	4	NFATC3
LOCALIZATION OF THE PINCH-ILK-PARVIN COMPLEX TO FOCAL ADHESIONS				0.008303	1	4	ILK
NGF PROCESSING				0.008303	1	4	PCSK6
DNA DAMAGE RESPONSE				0.00843	2	67	MYC,TP53
FOCAL ADHESION				0.008556	3	206	ILK,FN1,ITGA9
CYTOSOLIC SENSORS OF PATHOGEN-ASSOCIATED DNA				0.008674	2	68	CREBBP,EP300
AMPK SIGNALING				0.008674	2	68	TSC2,TP53
SMAD4 MH2 DOMAIN MUTANTS IN CANCER				0.009684	2	72	MYC,SMAD3
TGFBR1 KD MUTANTS IN CANCER				0.009684	2	72	MYC,SMAD3
SIGNALING BY TGF-BETA RECEPTOR COMPLEX IN CANCER				0.009684	2	72	MYC,SMAD3
TGFBR1 LBD MUTANTS IN CANCER				0.009684	2	72	MYC,SMAD3
LOSS OF FUNCTION OF TGFBR2 IN CANCER				0.009684	2	72	MYC,SMAD3
SIGNALING BY TGF-BETA RECEPTOR COMPLEX				0.009684	2	72	MYC,SMAD3
LOSS OF FUNCTION OF TGFBR1 IN CANCER				0.009684	2	72	MYC,SMAD3
MIRNAS INVOLVED IN DDR				0.009684	2	72	MYC,TP53
LOSS OF FUNCTION OF SMAD2/3 IN CANCER				0.009684	2	72	MYC,SMAD3
SMAD2/3 PHOSPHORYLATION MOTIF MUTANTS IN CANCER				0.009684	2	72	MYC,SMAD3
TGFBR2 KINASE DOMAIN MUTANTS IN CANCER				0.009684	2	72	MYC,SMAD3
LOSS OF FUNCTION OF SMAD4 IN CANCER				0.009684	2	72	MYC,SMAD3
SMAD2/3 MH2 DOMAIN MUTANTS IN CANCER				0.009684	2	72	MYC,SMAD3
TGFBR2 MSI FRAMESHIFT MUTANTS IN CANCER				0.009684	2	72	MYC,SMAD3
CELL CYCLE, MITOTIC				0.009857	5	416	MYC,CDKN2A,RANBP2,EP300, TP53
BONE MORPHOGENETIC PROTEINS SIGNALING				0.01037	1	5	BMPR2
ACTIVATION OF PUMA AND TRANSLOCATION TO MITOCHONDRIA				0.01037	1	5	TP53
ACTIVATION OF NOXA AND TRANSLOCATION TO MITOCHONDRIA				0.01037	1	5	TP53
PLK3 SIGNALING EVENTS				0.01037	1	5	TP53
PROTEOGLYCANS IN CANCER				0.01088	3	225	MYC,FN1,TP53
TRANSCRIPTIONAL REGULATION OF WHITE ADIPOCYTE DIFFERENTIATION				0.01129	2	78	CREBBP,EP300
RIG-I/MDA5 MEDIATED INDUCTION OF IFN-ALPHA/BETA PATHWAYS				0.01185	2	80	CREBBP,EP300
2-ARACHIDONOYLGLYCEROL BIOSYNTHESIS				0.01243	1	6	PLCB3
PYRIMIDINE BIOSYNTHESIS				0.01243	1	6	CAD
CELL JUNCTION ORGANIZATION				0.01301	2	84	ILK,CDH1
ECM-RECEPTOR INTERACTION				0.01361	2	86	FN1,ITGA9
INSULIN SECRETION				0.01391	2	87	PLCB3,ATF2
RB IN CANCER				0.01391	2	87	MYC,TP53
ACTIVIN SIGNALING				0.01449	1	7	SMAD3
ARGININE BIOSYNTHESIS				0.01449	1	7	CAD
P53 PATHWAY FEEDBACK LOOPS 1				0.01449	1	7	TP53
GENES RELATED TO WNT-MEDIATED SIGNAL TRANSDUCTION				0.01452	2	89	MYC,EP300
REGULATION OF INSULIN SECRETION BY FATTY ACIDS BOUND TO GPR40 (FFAR1)				0.01654	1	8	PLCB3
REGULATION OF INSULIN SECRETION BY FREE FATTY ACIDS				0.01654	1	8	PLCB3
EXTRACELLULAR MATRIX ORGANIZATION				0.01671	3	264	FN1,ITGA9,CDH1

## Sheet: Table S9
Supplementary Table 9: Target genes and signalling pathways regulated by neighbourhoods of miR-199b-5p in pancreatic ductal adenocarcinoma (PDAC)
A. Target genes
miRNA	Fold change (T vs N)	Target Genes							Count
let-7d*	-1.7	FN1,ATF2,EP300,CHD1,RANBP2,CAD,CREBBP,CDH1,MYC,ILK,PLCB3,BMPR2,PCSK6,TP53,ITGA9,CDC42BPA,VCP,SMAD3,NFATC3,CDKN2A,TSC2,GATA6,TCF4							23
let-196a	1.34	BMPR2,FN1,TP53,CDC42BPA,RANBP2,GATA6,PCSK6,PLCB3,ATF2,ITGA9,CAD,CDKN2A,SMAD3,CREBBP,SMAD4,CDH1,NFATC3,TCF4,CHD1,ILK,VCP,TGFBR2,MYC,EP300,TSC2,FBXW7							26
miR-520a-3p	-1.4	SMAD3,MYC,TCF4,GATA6,CDC42BPA,BMPR2,TP53,FN1,RANBP2,ILK,CDKN2A,PLCB3,CHD1,PCSK6,ITGA9,EP300,VCP,TSC2,CDH1,NFATC3,ATF2,CAD,CREBBP							23
B. Enriched signalling pathways
Name				P-value	Hit Count in Query List	Hit Count in Genome	Hit in Query List
VALIDATED TARGETS OF C-MYC TRANSCRIPTIONAL ACTIVATION				5.136e-10	7	81	MYC,CAD,CREBBP,EP300,TP53,SMAD3,SMAD4
TGF-BETA SIGNALING PATHWAY				1.178e-09	10	91	TGFBR2,BMPR2,ATF2,CREBBP,EP300,SMAD3,SMAD4, CDH1, MYC, TSC2
TGF-BETA RECEPTOR SIGNALING PATHWAY				1.487e-09	8	154	MYC,TGFBR2,ATF2,CREBBP,EP300,TP53,SMAD3,SMAD4
PATHWAYS IN CANCER				1.52e-09	10	327	MYC,CDKN2A,TGFBR2,FN1,CDH1,CREBBP,EP300,TP53,SMAD3,SMAD4
CTCF: FIRST MULTIVALENT NUCLEAR FACTOR				1.584e-09	5	23	MYC,CDKN2A,TGFBR2,TP53,SMAD4
NFKB ACTIVATION BY NONTYPEABLE HEMOPHILUS INFLUENZAE				1.998e-09	5	24	TGFBR2,CREBBP,EP300,SMAD3,SMAD4
ADHERENS JUNCTION				1.408e-08	6	73	TGFBR2,CDH1,CREBBP,EP300,SMAD3,SMAD4
REGULATION OF NUCLEAR SMAD2/3 SIGNALING				2.108e-08	6	78	MYC,ATF2,CREBBP,EP300,SMAD3,SMAD4
WNT SIGNALING PATHWAY				3.099e-07	10	305	MYC,NFATC3,PLCB3,CDH1,CREBBP,EP300,TP53,SMAD4, SMAD3, TSC2
TRANSFORMING GROWTH FACTOR-BETA SMAD DEPENDENT SIGNALING				3.517e-07	4	26	TGFBR2,CREBBP,SMAD3,SMAD4
PANCREATIC CANCER				3.931e-07	5	66	CDKN2A,TGFBR2,TP53,SMAD3,SMAD4
HIPPO SIGNALING PATHWAY				1.224e-06	6	154	MYC,TGFBR2,BMPR2,CDH1,SMAD3,SMAD4
DELTA-NOTCH SIGNALING PATHWAY				1.4e-06	5	85	EP300,TP53,SMAD3,SMAD4,FBXW7
FOXM1 TRANSCRIPTION FACTOR NETWORK				1.895e-06	4	39	MYC,NFATC3,CREBBP,EP300
DNA DAMAGE RESPONSE (ONLY ATM DEPENDENT)				1.966e-06	5	91	MYC,CDKN2A,TP53,SMAD3,SMAD4
CONTROL OF GENE EXPRESSION BY VITAMIN D RECEPTOR				2.538e-06	3	12	TSC2,CREBBP,EP300
LKB1 SIGNALING EVENTS				2.567e-06	4	42	MYC,TSC2,TP53,SMAD4
SENESCENCE AND AUTOPHAGY				4.382e-06	5	107	CDKN2A,FN1,TP53,SMAD3,SMAD4
NOTCH1 INTRACELLULAR DOMAIN REGULATES TRANSCRIPTION				4.42e-06	4	48	MYC,CREBBP,EP300,FBXW7
SIGNALING BY NOTCH				5.984e-06	5	114	MYC,CREBBP,EP300,TP53,FBXW7
WNT SIGNALING PATHWAY NETPATH				6.246e-06	5	115	TCF4,CDH1,EP300,SMAD3,SMAD4
TUMOR SUPPRESSOR ARF INHIBITS RIBOSOMAL BIOGENESIS				7.783e-06	3	17	MYC,CDKN2A,TP53
CONSTITUTIVE SIGNALING BY NOTCH1 PEST DOMAIN MUTANTS				9.485e-06	4	58	MYC,CREBBP,EP300,FBXW7
CONSTITUTIVE SIGNALING BY NOTCH1 HD+PEST DOMAIN MUTANTS				9.485e-06	4	58	MYC,CREBBP,EP300,FBXW7
SIGNALING BY NODAL				1.106e-05	3	19	PCSK6,SMAD3,SMAD4
VALIDATED TARGETS OF C-MYC TRANSCRIPTIONAL REPRESSION				1.239e-05	4	62	MYC,TSC2,EP300,SMAD4
HIF-1-ALPHA TRANSCRIPTION FACTOR NETWORK				1.497e-05	4	65	CREBBP,EP300,SMAD3,SMAD4
ROLE OF TOB IN T-CELL ACTIVATION				1.513e-05	3	21	TGFBR2,SMAD3,SMAD4
SMAD4 MH2 DOMAIN MUTANTS IN CANCER				2.249e-05	4	72	MYC,TGFBR2,SMAD3,SMAD4
TGFBR1 KD MUTANTS IN CANCER				2.249e-05	4	72	MYC,TGFBR2,SMAD3,SMAD4
SIGNALING BY TGF-BETA RECEPTOR COMPLEX IN CANCER				2.249e-05	4	72	MYC,TGFBR2,SMAD3,SMAD4
TGFBR1 LBD MUTANTS IN CANCER				2.249e-05	4	72	MYC,TGFBR2,SMAD3,SMAD4
LOSS OF FUNCTION OF TGFBR2 IN CANCER				2.249e-05	4	72	MYC,TGFBR2,SMAD3,SMAD4
SIGNALING BY TGF-BETA RECEPTOR COMPLEX				2.249e-05	4	72	MYC,TGFBR2,SMAD3,SMAD4
LOSS OF FUNCTION OF TGFBR1 IN CANCER				2.249e-05	4	72	MYC,TGFBR2,SMAD3,SMAD4
LOSS OF FUNCTION OF SMAD2/3 IN CANCER				2.249e-05	4	72	MYC,TGFBR2,SMAD3,SMAD4
SMAD2/3 PHOSPHORYLATION MOTIF MUTANTS IN CANCER				2.249e-05	4	72	MYC,TGFBR2,SMAD3,SMAD4
TGFBR2 KINASE DOMAIN MUTANTS IN CANCER				2.249e-05	4	72	MYC,TGFBR2,SMAD3,SMAD4
LOSS OF FUNCTION OF SMAD4 IN CANCER				2.249e-05	4	72	MYC,TGFBR2,SMAD3,SMAD4
SMAD2/3 MH2 DOMAIN MUTANTS IN CANCER				2.249e-05	4	72	MYC,TGFBR2,SMAD3,SMAD4
TGFBR2 MSI FRAMESHIFT MUTANTS IN CANCER				2.249e-05	4	72	MYC,TGFBR2,SMAD3,SMAD4
ALK1 SIGNALING EVENTS				2.291e-05	3	24	TGFBR2,BMPR2,SMAD4
SIGNALING BY NOTCH1 IN CANCER				2.376e-05	4	73	MYC,CREBBP,EP300,FBXW7
SIGNALING BY NOTCH1 HD DOMAIN MUTANTS IN CANCER				2.376e-05	4	73	MYC,CREBBP,EP300,FBXW7
SIGNALING BY NOTCH1 HD+PEST DOMAIN MUTANTS IN CANCER				2.376e-05	4	73	MYC,CREBBP,EP300,FBXW7
SIGNALING BY NOTCH1 PEST DOMAIN MUTANTS IN CANCER				2.376e-05	4	73	MYC,CREBBP,EP300,FBXW7
FBXW7 MUTANTS AND NOTCH1 IN CANCER				2.376e-05	4	73	MYC,CREBBP,EP300,FBXW7
SIGNALING BY NOTCH1				2.376e-05	4	73	MYC,CREBBP,EP300,FBXW7
SIGNALING BY NOTCH1 T(7;9)(NOTCH1:M1580_K2555) TRANSLOCATION MUTANT				2.376e-05	4	73	MYC,CREBBP,EP300,FBXW7
REGULATION OF WNT-MEDIATED BETA CATENIN SIGNALING AND TARGET GENE TRANSCRIPTION				3.249e-05	4	79	MYC,TCF4,CDH1,EP300
P53 PATHWAY				3.249e-05	6	79	CDKN2A,CREBBP,EP300,TP53, MYC, TSC2,
PRE-NOTCH TRANSCRIPTION AND TRANSLATION				4.554e-05	3	30	CREBBP,EP300,TP53
ANDROGEN RECEPTOR SIGNALING PATHWAY				4.97e-05	4	88	CREBBP,EP300,SMAD3,SMAD4
SMAD2/SMAD3:SMAD4 HETEROTRIMER REGULATES TRANSCRIPTION				5.034e-05	3	31	MYC,SMAD3,SMAD4
MICRORNAS IN CANCER				5.188e-05	6	296	MYC,CDKN2A,BMPR2,CREBBP,EP300,TP53
LRR FLII-INTERACTING PROTEIN 1 (LRRFIP1) ACTIVATES TYPE I IFN PRODUCTION				5.351e-05	2	5	CREBBP,EP300
TGF-BETA RECEPTOR SIGNALING ACTIVATES SMADS				6.091e-05	3	33	TGFBR2,SMAD3,SMAD4
INTEGRATED PANCREATIC CANCER PATHWAY				7.805e-05	5	194	MYC,CREBBP,EP300,TP53,SMAD4
WNT SIGNALING PATHWAY AND PLURIPOTENCY				8.524e-05	4	101	MYC,CREBBP,EP300,TP53
SIGNALING EVENTS MEDIATED BY HDAC CLASS III				0.0001011	3	39	CREBBP,EP300,TP53
JNK MAPK PATHWAY				0.0001091	3	40	NFATC3,ATF2,TP53
PI3K-AKT SIGNALING PATHWAY				0.0001233	6	346	MYC,FN1,TSC2,ITGA9,ATF2,TP53
SIGNAL TRANSDUCTION				0.0001274	13	1913	MYC,TGFBR2,BMPR2,FN1,PCSK6,TSC2,PLCB3,CREBBP,EP300,TP53,SMAD3,SMAD4,FBXW7
TRANSCRIPTIONAL ACTIVITY OF SMAD2/SMAD3:SMAD4 HETEROTRIMER				0.0001356	3	43	MYC,SMAD3,SMAD4
INTEGRINS IN ANGIOGENESIS				0.0001661	3	46	TGFBR2,ILK,FN1
PRE-NOTCH EXPRESSION AND PROCESSING				0.0001886	3	48	CREBBP,EP300,TP53
NOTCH-MEDIATED HES/HEY NETWORK				0.0001886	3	48	GATA6,CREBBP,EP300
REGULATION OF GENE EXPRESSION BY HYPOXIA-INDUCIBLE FACTOR				0.0001915	2	9	CREBBP,EP300
OBESITY / METABOLIC SYNDROME				0.0001915	2	9	CREBBP,EP300
ROLE OF CALCINEURIN-DEPENDENT NFAT SIGNALING IN LYMPHOCYTES				0.000226	3	51	NFATC3,CREBBP,EP300
ID SIGNALING PATHWAY				0.0002395	3	52	BMPR2,SMAD3,SMAD4
DIRECT P53 EFFECTORS				0.0002543	4	134	TSC2,CREBBP,EP300,TP53
ALK2 SIGNALING EVENTS				0.0002917	2	11	BMPR2,SMAD4
FACTORS INVOLVED IN MEGAKARYOCYTE DEVELOPMENT AND PLATELET PRODUCTION				0.0002926	4	139	GATA6,CREBBP,EP300,TP53
CIRCADIAN CLOCK				0.0002985	3	56	ATF2,CREBBP,EP300
REGULATION OF RETINOBLASTOMA PROTEIN				0.0002985	3	56	ATF2,CREBBP,EP300
MAPK SIGNALING PATHWAY				0.0003025	6	259	MYC,TGFBR2,NFATC3,ATF2,TP53, TSC2
MECHANISM OF GENE REGULATION BY PEROXISOME PROLIFERATORS VIA PPARA(ALPHA)				0.0003313	3	58	MYC,CREBBP,EP300
NOTCH SIGNALING PATHWAY				0.0003313	4	58	MYC,EP300,FBXW7, CREBBP
BMP SIGNALLING AND REGULATION				0.0003496	2	12	BMPR2,SMAD4
TRANSCRIPTION REGULATION BY METHYLTRANSFERASE OF CARM1				0.0004125	2	13	CREBBP,EP300
SIGNALING BY ACTIVIN				0.0004125	2	13	SMAD3,SMAD4
IL-4 SIGNALING PATHWAY				0.0004431	3	64	ATF2,CREBBP,EP300
TRAF3-DEPENDENT IRF ACTIVATION PATHWAY				0.0004806	2	14	CREBBP,EP300
INTEGRIN CELL SURFACE INTERACTIONS				0.0004852	3	66	FN1,ITGA9,CDH1
LONG-TERM POTENTIATION				0.0005071	3	67	PLCB3,CREBBP,EP300
SIGNALING EVENTS MEDIATED BY HDAC CLASS I				0.0005071	3	67	RANBP2,CREBBP,EP300
G1 TO S CELL CYCLE CONTROL				0.0005297	5	68	MYC,CDKN2A,TP53, SMAD3, SMAD4
CDK2, 4, AND 6 BIND CYCLIN D IN G1, WHILE CDK2/CYCLIN E PROMOTES THE G1/S TRANSITION.				0.0005537	2	15	CDKN2A,TP53
MULTI-STEP REGULATION OF TRANSCRIPTION BY PITX2				0.0005537	2	15	CREBBP,EP300
CDC42 SIGNALING EVENTS				0.0006013	3	71	CDC42BPA,CDH1,ATF2
ACETYLATION AND DEACETYLATION OF RELA IN THE NUCLEUS				0.0006319	2	16	CREBBP,EP300
E2F TRANSCRIPTION FACTOR NETWORK				0.0006523	3	73	MYC,CREBBP,EP300
IL-7 SIGNAL TRANSDUCTION				0.0007151	2	17	CREBBP,EP300
REGULATION OF TRANSCRIPTIONAL ACTIVITY BY PML				0.0007151	2	17	CREBBP,TP53
C-MYB TRANSCRIPTION FACTOR NETWORK				0.0007917	3	78	MYC,CREBBP,EP300
TELOMERES, TELOMERASE, CELLULAR AGING, AND IMMORTALITY				0.0008033	2	18	MYC,TP53
REGULATION OF CYTOPLASMIC AND NUCLEAR SMAD2/3 SIGNALING				0.0008965	2	19	SMAD3,SMAD4
GLUCOCORTICOID RECEPTOR REGULATORY NETWORK				0.0009158	3	82	CREBBP,EP300,TP53
APOPTOSIS				0.0009487	3	83	MYC,CDKN2A,TP53
P53 PATHWAY BY GLUCOSE DEPRIVATION				0.001098	2	21	TSC2,TP53
CELLULAR RESPONSES TO STRESS				0.001219	4	203	CDKN2A,CREBBP,EP300,TP53
SIGNALING BY BMP				0.001319	2	23	BMPR2,SMAD4
DOWNREGULATION OF SMAD2/3:SMAD4 TRANSCRIPTIONAL ACTIVITY				0.001437	2	24	SMAD3,SMAD4
CIRCADIAN REPRESSION OF EXPRESSION BY REV-ERBA				0.001437	2	24	CREBBP,EP300
RORA ACTIVATES CIRCADIAN EXPRESSION				0.001559	2	25	CREBBP,EP300
CELLULAR RESPONSE TO HYPOXIA				0.001819	2	27	CREBBP,EP300
REGULATION OF HYPOXIA-INDUCIBLE FACTOR (HIF) BY OXYGEN				0.001819	2	27	CREBBP,EP300
DOWNREGULATION OF TGF-BETA RECEPTOR SIGNALING				0.001819	2	27	TGFBR2,SMAD3
TRAF6 MEDIATED IRF7 ACTIVATION				0.002552	2	32	CREBBP,EP300
ONCOGENE INDUCED SENESCENCE				0.002552	2	32	CDKN2A,TP53
VALIDATED TRANSCRIPTIONAL TARGETS OF AP1 FAMILY MEMBERS FRA1 AND FRA2				0.002878	2	34	NFATC3,EP300
HIF-2-ALPHA TRANSCRIPTION FACTOR NETWORK				0.002878	2	34	CREBBP,EP300
P38 MAPK SIGNALING PATHWAY				0.002878	2	34	MYC,ATF2
CARM1 AND REGULATION OF THE ESTROGEN RECEPTOR				0.003048	2	35	CREBBP,EP300
INTEGRATED CANCER PATHWAY				0.003048	2	35	TP53,SMAD3
SIGNALING MEDIATED BY P38-ALPHA AND P38-BETA				0.003048	2	35	ATF2,TP53
BMP RECEPTOR SIGNALING				0.003223	2	36	BMPR2,SMAD4
BMAL1:CLOCK/NPAS2 ACTIVATES CIRCADIAN EXPRESSION				0.003402	2	37	CREBBP,EP300
P38 MAPK SIGNALING PATHWAY				0.003967	2	40	MYC,ATF2
IFN-GAMMA PATHWAY				0.003967	2	40	CREBBP,EP300
FOXA1 TRANSCRIPTION FACTOR NETWORK				0.004573	2	43	CREBBP,EP300
UMP BIOSYNTHESIS				0.004726	1	2	CAD
E-CADHERIN SIGNALING EVENTS				0.004726	1	2	CDH1
TRANSCRIPTIONAL ACTIVATION OF P53 RESPONSIVE GENES				0.004726	1	2	TP53
TRANSCRIPTIONAL ACTIVATION OF CELL CYCLE INHIBITOR P21				0.004726	1	2	TP53
P53-DEPENDENT G1/S DNA DAMAGE CHECKPOINT				0.004726	1	2	TP53
P53 PATHWAY FEEDBACK LOOPS 2				0.004999	2	45	MYC,TP53
OXIDATIVE STRESS RESPONSE				0.005218	2	46	MYC,ATF2
PRESENILIN ACTION IN NOTCH AND WNT SIGNALING				0.005218	2	46	MYC,CREBBP
HEMOSTASIS				0.005297	5	493	FN1,GATA6,CREBBP,EP300,TP53
TRANSCRIPTION REGULATION BY BZIP TRANSCRIPTION FACTOR				0.005443	2	47	CREBBP,EP300
FOXO FAMILY SIGNALING				0.005443	2	47	CREBBP,EP300
JAK-STAT SIGNALING PATHWAY				0.00572	3	156	MYC,CREBBP,EP300
REGULATION OF ANDROGEN RECEPTOR ACTIVITY				0.006141	2	50	CREBBP,EP300
CELL CYCLE				0.006315	9	514	MYC,CDKN2A,RANBP2,EP300,TP53, CREBBP, SMAD3, SMAD4, CDH1
INTEGRIN SIGNALLING PATHWAY				0.006907	4	167	ILK,FN1,ITGA9, CDKN2A
NUCLEAR FACTOR OF ACTIVATED T-CELLS SIGNALING				0.007081	1	3	NFATC3
URIDINE MONOPHOSPHATE BIOSYNTHESIS, GLUTAMINE (+ PRPP) => UMP				0.007081	1	3	CAD
INHIBITION OF TSC COMPLEX FORMATION BY PKB				0.007081	1	3	TSC2
FIBRONECTIN MATRIX FORMATION				0.007081	1	3	FN1
ATF-2 TRANSCRIPTION FACTOR NETWORK				0.007391	2	55	ATF2,EP300
ERBB SIGNALING PATHWAY				0.007391	2	55	MYC,TP53
RAC1 SIGNALING PATHWAY				0.007391	2	55	CDH1,ATF2
TRANSCRIPTIONAL MISREGULATION IN CANCER				0.008358	3	179	MYC,TGFBR2,TP53
FOCAL ADHESION				0.009012	3	184	ILK,FN1,ITGA9
BMP SIGNALLING PATHWAY				0.009431	1	4	SMAD4
ENDOTHELIN SIGNALING				0.009431	1	4	NFATC3
LOCALIZATION OF THE PINCH-ILK-PARVIN COMPLEX TO FOCAL ADHESIONS				0.009431	1	4	ILK
NGF PROCESSING				0.009431	1	4	PCSK6
FAS SIGNALING PATHWAY				0.0102	2	65	CAD,TP53
REGULATION OF TELOMERASE				0.01051	2	66	MYC,SMAD3
AGE/RAGE PATHWAY				0.01051	2	66	ATF2,SMAD3
DNA DAMAGE RESPONSE				0.01081	2	67	MYC,TP53
CYTOSOLIC SENSORS OF PATHOGEN-ASSOCIATED DNA				0.01113	2	68	CREBBP,EP300
AMPK SIGNALING				0.01113	2	68	TSC2,TP53
BONE MORPHOGENETIC PROTEINS SIGNALING				0.01178	1	5	BMPR2
ACTIVATION OF PUMA AND TRANSLOCATION TO MITOCHONDRIA				0.01178	1	5	TP53
ACTIVATION OF NOXA AND TRANSLOCATION TO MITOCHONDRIA				0.01178	1	5	TP53
PLK3 SIGNALING EVENTS				0.01178	1	5	TP53
LOSS OF FUNCTION OF FBXW7 IN CANCER AND NOTCH1 SIGNALING				0.01178	1	5	FBXW7
FOCAL ADHESION				0.01224	3	206	ILK,FN1,ITGA9
MIRNAS INVOLVED IN DDR				0.01241	2	72	MYC,TP53
2-ARACHIDONOYLGLYCEROL BIOSYNTHESIS				0.01411	1	6	PLCB3
PYRIMIDINE BIOSYNTHESIS				0.01411	1	6	CAD
TRANSCRIPTIONAL REGULATION OF WHITE ADIPOCYTE DIFFERENTIATION				0.01446	2	78	CREBBP,EP300
RIG-I/MDA5 MEDIATED INDUCTION OF IFN-ALPHA/BETA PATHWAYS				0.01517	2	80	CREBBP,EP300
PROTEOGLYCANS IN CANCER				0.01551	3	225	MYC,FN1,TP53
CELL CYCLE, MITOTIC				0.01554	5	416	MYC,CDKN2A,RANBP2,EP300, TP53
ACTIVIN SIGNALING				0.01645	1	7	SMAD3
ARGININE BIOSYNTHESIS				0.01645	1	7	CAD
P53 PATHWAY FEEDBACK LOOPS 1				0.01645	1	7	TP53
CELL JUNCTION ORGANIZATION				0.01664	2	84	ILK,CDH1
ECM-RECEPTOR INTERACTION				0.0174	2	86	FN1,ITGA9
INSULIN SECRETION				0.01778	2	87	PLCB3,ATF2
RB IN CANCER				0.01778	2	87	MYC,TP53
