# Supplementary material for: MicroRNA co-expression networks exhibit increased complexity in pancreatic ductal compared to Vater's papilla adenocarcinoma
Source: Oncotarget. 2017 Oct 31;8(62):105320–39. doi: 10.18632/oncotarget.22184 (PMC5739641; doi:10.18632/oncotarget.22184)
Supplement: Supplementary file 3 [file oncotarget-08-105320-s003.xlsx]

## Sheet: #SheetA
#Sheet A
Normal
mir1	mir2	pdac-pvalue	geo-spearman	geo-pvalue
hsa-miR-125a-5p	hsa-miR-125b-5p	0.69877	0.942857146263123	0.00480466415583214
hsa-miR-181a-5p	hsa-miR-199a-3p	0.88946	0.885714292526245	0.0188454788474925
hsa-miR-24-3p	hsa-miR-500a-3p	0.67884	1	0
hsa-miR-132-3p	hsa-miR-199a-5p	0.81866	1	0
hsa-miR-24-3p	hsa-miR-145-5p	0.84184	0.942857146263123	0.00480466415583214
hsa-miR-221-3p	hsa-miR-145-5p	0.93667	0.942857146263123	0.00480466415583214
hsa-miR-146a-5p	hsa-miR-30c-5p	-0.80896	-0.942857146263123	0.00480466415583214
hsa-miR-1227-3p	hsa-miR-222-3p	-0.69496	-0.942857146263123	0.00480466415583214
hsa-miR-107	hsa-miR-24-3p	0.77094	0.942857146263123	0.00480466415583214
hsa-miR-411-5p	hsa-miR-136-3p	0.74051	0.942857146263123	0.00480466415583214
hsa-miR-1267	hsa-miR-27b-5p	-0.76922	-0.828571438789368	0.041562677411227
hsa-miR-146a-5p	hsa-miR-30b-5p	-0.8608	-0.885714292526245	0.0188454788474925
hsa-let-7a-5p	hsa-miR-21-5p	0.85548	0.885714292526245	0.0188454788474925
hsa-miR-125b-5p	hsa-miR-125a-5p	0.69877	0.942857146263123	0.00480466415583214
hsa-miR-199a-3p	hsa-let-7g-5p	0.68487	0.942857146263123	0.00480466415583214
hsa-miR-558	hsa-miR-30b-5p	0.68107	0.942857146263123	0.00480466415583214
hsa-let-7g-5p	hsa-miR-199a-3p	0.68487	0.942857146263123	0.00480466415583214
hsa-miR-1227-3p	hsa-miR-145-5p	-0.67918	-0.942857146263123	0.00480466415583214
hsa-miR-21-5p	hsa-let-7g-5p	0.72017	1	0
hsa-miR-214-3p	hsa-miR-21-5p	0.7015	0.828571438789368	0.041562677411227
hsa-miR-125b-5p	hsa-let-7i-5p	0.88015	0.942857146263123	0.00480466415583214
hsa-miR-221-3p	hsa-miR-10a-5p	0.6752	0.828571438789368	0.041562677411227
hsa-miR-125a-5p	hsa-miR-99b-5p	0.71374	0.885714292526245	0.0188454788474925
hsa-let-7d-5p	hsa-miR-214-3p	0.90694	0.885714292526245	0.0188454788474925
hsa-miR-181b-5p	hsa-miR-100-5p	0.79374	1	0
hsa-miR-103a-3p	hsa-miR-221-3p	0.92568	0.828571438789368	0.041562677411227
hsa-let-7d-5p	hsa-miR-361-5p	0.89261	0.942857146263123	0.00480466415583214
hsa-let-7i-5p	hsa-miR-21-5p	0.70912	0.828571438789368	0.041562677411227
hsa-let-7a-5p	hsa-miR-214-3p	0.89009	0.828571438789368	0.041562677411227
hsa-miR-221-3p	hsa-miR-1227-3p	-0.80874	-0.885714292526245	0.0188454788474925
hsa-miR-143-3p	hsa-miR-24-3p	0.86454	0.942857146263123	0.00480466415583214
hsa-let-7i-5p	hsa-miR-125a-5p	0.82546	0.885714292526245	0.0188454788474925
hsa-miR-221-3p	hsa-miR-21-5p	0.7965	0.942857146263123	0.00480466415583214
hsa-miR-1227-3p	hsa-miR-29b-3p	-0.79843	-0.828571438789368	0.041562677411227
hsa-miR-100-5p	hsa-let-7d-5p	0.87637	0.828571438789368	0.041562677411227
hsa-miR-379-5p	hsa-miR-199a-5p	0.79625	0.828571438789368	0.041562677411227
hsa-miR-143-3p	hsa-miR-103a-3p	0.9267	0.942857146263123	0.00480466415583214
hsa-miR-181b-5p	hsa-let-7a-5p	0.66907	0.885714292526245	0.0188454788474925
hsa-miR-145-5p	hsa-miR-24-3p	0.84184	0.942857146263123	0.00480466415583214
hsa-miR-222-3p	hsa-miR-221-3p	0.94997	0.942857146263123	0.00480466415583214
hsa-miR-34a-5p	hsa-miR-99a-5p	0.93746	0.942857146263123	0.00480466415583214
hsa-miR-107	hsa-miR-30c-5p	-0.82255	-0.885714292526245	0.0188454788474925
hsa-miR-1227-3p	hsa-miR-221-3p	-0.80874	-0.885714292526245	0.0188454788474925
hsa-miR-199a-3p	hsa-miR-125a-5p	0.89076	0.942857146263123	0.00480466415583214
hsa-let-7d-5p	hsa-miR-199a-5p	0.86227	0.885714292526245	0.0188454788474925
hsa-miR-181a-5p	hsa-miR-181b-5p	0.75098	0.942857146263123	0.00480466415583214
hsa-miR-1267	hsa-miR-500a-3p	-0.78574	-0.828571438789368	0.041562677411227
hsa-miR-221-3p	hsa-miR-23a-3p	0.9828	1	0
hsa-miR-30b-5p	hsa-miR-30c-5p	0.98723	0.942857146263123	0.00480466415583214
hsa-let-7e-5p	hsa-miR-99a-5p	0.87813	0.942857146263123	0.00480466415583214
hsa-miR-1227-3p	hsa-miR-500a-3p	-0.72388	-0.885714292526245	0.0188454788474925
hsa-miR-107	hsa-miR-103a-3p	0.87717	0.942857146263123	0.00480466415583214
hsa-miR-24-3p	hsa-miR-125b-5p	0.7319	0.828571438789368	0.041562677411227
hsa-miR-181b-5p	hsa-miR-181a-5p	0.75098	0.942857146263123	0.00480466415583214
hsa-miR-30b-5p	hsa-miR-146a-5p	-0.8608	-0.885714292526245	0.0188454788474925
hsa-miR-199a-5p	hsa-let-7i-5p	0.98034	0.885714292526245	0.0188454788474925
hsa-miR-100-5p	hsa-miR-132-3p	0.89803	0.885714292526245	0.0188454788474925
hsa-miR-103a-3p	hsa-miR-222-3p	0.92351	0.942857146263123	0.00480466415583214
hsa-miR-107	hsa-miR-222-3p	0.91314	1	0
hsa-let-7i-5p	hsa-miR-214-3p	0.91823	0.885714292526245	0.0188454788474925
hsa-miR-132-3p	hsa-miR-181a-5p	0.88549	0.942857146263123	0.00480466415583214
hsa-miR-181c-3p	hsa-miR-132-5p	0.94514	0.828571438789368	0.041562677411227
hsa-let-7d-5p	hsa-miR-21-5p	0.7951	0.885714292526245	0.0188454788474925
hsa-miR-24-3p	hsa-miR-143-3p	0.86454	0.942857146263123	0.00480466415583214
hsa-miR-145-5p	hsa-miR-1227-3p	-0.67918	-0.942857146263123	0.00480466415583214
hsa-miR-143-3p	hsa-miR-92a-3p	0.90867	0.828571438789368	0.041562677411227
hsa-miR-125b-5p	hsa-miR-24-3p	0.7319	0.828571438789368	0.041562677411227
hsa-miR-1267	hsa-let-7i-5p	-0.74069	-0.942857146263123	0.00480466415583214
hsa-miR-374a-3p	hsa-miR-487b-3p	0.89847	0.885714292526245	0.0188454788474925
hsa-miR-221-3p	hsa-miR-107	0.96796	0.942857146263123	0.00480466415583214
hsa-miR-324-3p	hsa-miR-32-5p	-0.73923	-1	0
hsa-let-7d-5p	hsa-miR-199a-3p	0.81414	0.942857146263123	0.00480466415583214
hsa-miR-107	hsa-miR-92a-3p	0.90358	0.828571438789368	0.041562677411227
hsa-miR-99b-5p	hsa-miR-199a-3p	0.82589	0.942857146263123	0.00480466415583214
hsa-miR-23a-3p	hsa-miR-21-5p	0.83882	0.942857146263123	0.00480466415583214
hsa-miR-23a-3p	hsa-miR-107	0.94427	0.942857146263123	0.00480466415583214
hsa-miR-199a-3p	hsa-miR-125b-5p	0.82309	1	0
hsa-miR-1227-3p	hsa-miR-1267	0.84871	0.828571438789368	0.041562677411227
hsa-miR-146a-5p	hsa-miR-143-3p	0.68328	0.942857146263123	0.00480466415583214
hsa-miR-23a-3p	hsa-miR-24-3p	0.85666	1	0
hsa-miR-125b-5p	hsa-miR-181b-5p	0.75823	0.942857146263123	0.00480466415583214
hsa-let-7d-5p	hsa-miR-132-3p	0.72541	0.885714292526245	0.0188454788474925
hsa-miR-23a-3p	hsa-miR-221-3p	0.9828	1	0
hsa-miR-103a-3p	hsa-miR-145-5p	0.93483	0.942857146263123	0.00480466415583214
hsa-let-7i-5p	hsa-miR-125b-5p	0.88015	0.942857146263123	0.00480466415583214
hsa-miR-181b-5p	hsa-miR-199a-3p	0.76367	0.942857146263123	0.00480466415583214
hsa-miR-21-5p	hsa-miR-214-3p	0.7015	0.828571438789368	0.041562677411227
hsa-miR-199a-5p	hsa-miR-132-3p	0.81866	1	0
hsa-miR-30b-5p	hsa-miR-145-5p	-0.87544	-0.942857146263123	0.00480466415583214
hsa-miR-99a-5p	hsa-miR-181b-5p	0.8132	0.828571438789368	0.041562677411227
hsa-miR-146a-5p	hsa-miR-222-3p	0.76365	0.942857146263123	0.00480466415583214
hsa-miR-146a-5p	hsa-miR-125b-5p	0.78967	0.828571438789368	0.041562677411227
hsa-miR-146a-5p	hsa-miR-23a-3p	0.73179	1	0
hsa-miR-10a-5p	hsa-miR-143-3p	0.7135	0.885714292526245	0.0188454788474925
hsa-miR-10a-5p	hsa-miR-221-3p	0.6752	0.828571438789368	0.041562677411227
hsa-miR-125b-5p	hsa-miR-132-3p	0.69235	0.942857146263123	0.00480466415583214
hsa-miR-143-3p	hsa-miR-30c-5p	-0.9255	-0.885714292526245	0.0188454788474925
hsa-miR-1267	hsa-miR-221-3p	-0.76677	-0.828571438789368	0.041562677411227
hsa-miR-99a-5p	hsa-miR-100-5p	0.90866	0.828571438789368	0.041562677411227
hsa-miR-24-3p	hsa-miR-1267	-0.89345	-0.828571438789368	0.041562677411227
hsa-miR-199a-3p	hsa-miR-181b-5p	0.76367	0.942857146263123	0.00480466415583214
hsa-let-7i-5p	hsa-miR-199a-3p	0.9585	0.942857146263123	0.00480466415583214
hsa-miR-99b-5p	hsa-miR-132-3p	0.74493	0.885714292526245	0.0188454788474925
hsa-miR-500a-3p	hsa-miR-199a-3p	0.69159	0.828571438789368	0.041562677411227
hsa-miR-199a-5p	hsa-miR-181a-5p	0.87194	0.942857146263123	0.00480466415583214
hsa-miR-379-5p	hsa-let-7i-5p	0.71897	0.885714292526245	0.0188454788474925
hsa-miR-23a-3p	hsa-miR-145-5p	0.95266	0.942857146263123	0.00480466415583214
hsa-miR-199a-3p	hsa-miR-100-5p	0.90027	0.942857146263123	0.00480466415583214
hsa-miR-30c-5p	hsa-miR-30b-5p	0.98723	0.942857146263123	0.00480466415583214
hsa-miR-143-3p	hsa-miR-107	0.9527	1	0
hsa-miR-30b-5p	hsa-miR-221-3p	-0.86605	-0.885714292526245	0.0188454788474925
hsa-miR-27b-5p	hsa-miR-1267	-0.76922	-0.828571438789368	0.041562677411227
hsa-miR-21-5p	hsa-miR-23a-3p	0.83882	0.942857146263123	0.00480466415583214
hsa-miR-100-5p	hsa-miR-99b-5p	0.7299	0.828571438789368	0.041562677411227
hsa-miR-214-3p	hsa-miR-199a-5p	0.88008	1	0
hsa-miR-21-5p	hsa-miR-145-5p	0.71044	0.828571438789368	0.041562677411227
hsa-miR-24-3p	hsa-miR-103a-3p	0.95763	0.828571438789368	0.041562677411227
hsa-miR-132-3p	hsa-miR-125a-5p	0.86792	0.828571438789368	0.041562677411227
hsa-miR-21-5p	hsa-let-7i-5p	0.70912	0.828571438789368	0.041562677411227
hsa-miR-107	hsa-miR-221-3p	0.96796	0.942857146263123	0.00480466415583214
hsa-miR-199a-3p	hsa-let-7d-5p	0.81414	0.942857146263123	0.00480466415583214
hsa-miR-30c-5p	hsa-miR-222-3p	-0.96689	-0.885714292526245	0.0188454788474925
hsa-miR-24-3p	hsa-miR-107	0.77094	0.942857146263123	0.00480466415583214
hsa-let-7d-5p	hsa-let-7i-5p	0.85307	0.828571438789368	0.041562677411227
hsa-miR-24-3p	hsa-miR-221-3p	0.85316	1	0
hsa-miR-132-5p	hsa-miR-181a-3p	0.96702	0.828571438789368	0.041562677411227
hsa-miR-99b-5p	hsa-miR-99a-5p	0.79118	0.828571438789368	0.041562677411227
hsa-miR-222-3p	hsa-miR-1227-3p	-0.69496	-0.942857146263123	0.00480466415583214
hsa-miR-21-5p	hsa-miR-199a-5p	0.70173	0.828571438789368	0.041562677411227
hsa-miR-100-5p	hsa-miR-214-3p	0.90351	0.885714292526245	0.0188454788474925
hsa-miR-744-5p	hsa-miR-500a-3p	0.67618	0.942857146263123	0.00480466415583214
hsa-miR-99b-5p	hsa-let-7i-5p	0.8076	0.828571438789368	0.041562677411227
hsa-miR-21-5p	hsa-miR-199a-3p	0.81491	0.942857146263123	0.00480466415583214
hsa-miR-103a-3p	hsa-miR-30b-5p	-0.83151	-0.828571438789368	0.041562677411227
hsa-miR-145-5p	hsa-miR-92a-3p	0.95101	0.828571438789368	0.041562677411227
hsa-miR-222-3p	hsa-miR-500a-3p	0.82652	0.942857146263123	0.00480466415583214
hsa-let-7i-5p	hsa-let-7a-5p	0.85202	0.885714292526245	0.0188454788474925
hsa-let-7i-5p	hsa-miR-99b-5p	0.8076	0.828571438789368	0.041562677411227
hsa-miR-500a-3p	hsa-miR-23a-3p	0.785	1	0
hsa-miR-221-3p	hsa-miR-103a-3p	0.92568	0.828571438789368	0.041562677411227
hsa-miR-125b-5p	hsa-miR-221-3p	0.75145	0.828571438789368	0.041562677411227
hsa-miR-99b-5p	hsa-let-7e-5p	0.8047	0.942857146263123	0.00480466415583214
hsa-let-7e-5p	hsa-miR-361-5p	0.96134	1	0
hsa-miR-361-5p	hsa-let-7d-5p	0.89261	0.942857146263123	0.00480466415583214
hsa-miR-500a-3p	hsa-miR-145-5p	0.77812	0.942857146263123	0.00480466415583214
hsa-miR-143-3p	hsa-miR-222-3p	0.96331	1	0
hsa-miR-181a-3p	hsa-miR-132-5p	0.96702	0.828571438789368	0.041562677411227
hsa-miR-199a-5p	hsa-miR-379-5p	0.79625	0.828571438789368	0.041562677411227
hsa-miR-374a-3p	hsa-miR-136-3p	0.78133	0.942857146263123	0.00480466415583214
hsa-miR-21-5p	hsa-miR-146a-5p	0.68862	0.942857146263123	0.00480466415583214
hsa-miR-500a-3p	hsa-miR-1267	-0.78574	-0.828571438789368	0.041562677411227
hsa-miR-103a-3p	hsa-miR-23a-3p	0.92237	0.828571438789368	0.041562677411227
hsa-miR-99a-5p	hsa-miR-34a-5p	0.93746	0.942857146263123	0.00480466415583214
hsa-miR-30b-5p	hsa-miR-558	0.68107	0.942857146263123	0.00480466415583214
hsa-let-7e-5p	hsa-miR-125b-5p	0.84881	0.828571438789368	0.041562677411227
hsa-miR-99a-5p	hsa-let-7i-5p	0.92231	0.828571438789368	0.041562677411227
hsa-miR-181a-5p	hsa-miR-125b-5p	0.74662	0.885714292526245	0.0188454788474925
hsa-miR-99a-5p	hsa-let-7d-5p	0.91143	0.828571438789368	0.041562677411227
hsa-miR-214-3p	hsa-miR-100-5p	0.90351	0.885714292526245	0.0188454788474925
hsa-miR-23a-3p	hsa-miR-125b-5p	0.69896	0.828571438789368	0.041562677411227
hsa-miR-21-5p	hsa-miR-221-3p	0.7965	0.942857146263123	0.00480466415583214
hsa-let-7a-5p	hsa-let-7d-5p	0.96843	0.885714292526245	0.0188454788474925
hsa-miR-143-3p	hsa-miR-146a-5p	0.68328	0.942857146263123	0.00480466415583214
hsa-miR-181b-5p	hsa-let-7i-5p	0.8221	1	0
hsa-miR-99b-5p	hsa-miR-199a-5p	0.74341	0.885714292526245	0.0188454788474925
hsa-let-7d-5p	hsa-miR-99a-5p	0.91143	0.828571438789368	0.041562677411227
hsa-miR-30c-5p	hsa-miR-24-3p	-0.86891	-0.942857146263123	0.00480466415583214
hsa-miR-214-3p	hsa-miR-199a-3p	0.86134	0.942857146263123	0.00480466415583214
hsa-miR-199a-5p	hsa-miR-125b-5p	0.87457	0.942857146263123	0.00480466415583214
hsa-miR-145-5p	hsa-miR-30c-5p	-0.88611	-0.885714292526245	0.0188454788474925
hsa-miR-222-3p	hsa-miR-10a-5p	0.80292	0.885714292526245	0.0188454788474925
hsa-miR-132-3p	hsa-let-7a-5p	0.69399	0.828571438789368	0.041562677411227
hsa-miR-103a-3p	hsa-miR-500a-3p	0.7659	0.828571438789368	0.041562677411227
hsa-miR-99b-5p	hsa-miR-125a-5p	0.71374	0.885714292526245	0.0188454788474925
hsa-miR-30c-5p	hsa-miR-107	-0.82255	-0.885714292526245	0.0188454788474925
hsa-let-7i-5p	hsa-miR-181a-5p	0.86582	0.942857146263123	0.00480466415583214
hsa-miR-103a-3p	hsa-miR-143-3p	0.9267	0.942857146263123	0.00480466415583214
hsa-miR-125b-5p	hsa-miR-214-3p	0.78764	0.942857146263123	0.00480466415583214
hsa-miR-132-3p	hsa-miR-199a-3p	0.92455	0.942857146263123	0.00480466415583214
hsa-let-7d-5p	hsa-let-7e-5p	0.83511	0.942857146263123	0.00480466415583214
hsa-miR-145-5p	hsa-miR-103a-3p	0.93483	0.942857146263123	0.00480466415583214
hsa-miR-100-5p	hsa-miR-199a-5p	0.85418	0.885714292526245	0.0188454788474925
hsa-miR-21-5p	hsa-miR-132-3p	0.83568	0.828571438789368	0.041562677411227
hsa-let-7a-5p	hsa-miR-199a-3p	0.82002	0.942857146263123	0.00480466415583214
hsa-miR-125a-5p	hsa-miR-199a-3p	0.89076	0.942857146263123	0.00480466415583214
hsa-miR-125b-5p	hsa-miR-99b-5p	0.88231	0.942857146263123	0.00480466415583214
hsa-miR-199a-3p	hsa-miR-146a-5p	0.86121	0.828571438789368	0.041562677411227
hsa-miR-500a-3p	hsa-miR-143-3p	0.84199	0.942857146263123	0.00480466415583214
hsa-miR-107	hsa-miR-1227-3p	-0.77113	-0.942857146263123	0.00480466415583214
hsa-miR-125a-5p	hsa-let-7i-5p	0.82546	0.885714292526245	0.0188454788474925
hsa-miR-100-5p	hsa-miR-30c-5p	-0.8604	-0.828571438789368	0.041562677411227
hsa-let-7a-5p	hsa-miR-132-3p	0.69399	0.828571438789368	0.041562677411227
hsa-miR-222-3p	hsa-miR-107	0.91314	1	0
hsa-miR-132-3p	hsa-let-7i-5p	0.79843	0.885714292526245	0.0188454788474925
hsa-miR-99b-5p	hsa-miR-214-3p	0.81761	0.885714292526245	0.0188454788474925
hsa-miR-1227-3p	hsa-miR-103a-3p	-0.79522	-0.828571438789368	0.041562677411227
hsa-miR-145-5p	hsa-miR-30b-5p	-0.87544	-0.942857146263123	0.00480466415583214
hsa-let-7a-5p	hsa-let-7i-5p	0.85202	0.885714292526245	0.0188454788474925
hsa-miR-103a-3p	hsa-miR-1227-3p	-0.79522	-0.828571438789368	0.041562677411227
hsa-miR-199a-5p	hsa-miR-214-3p	0.88008	1	0
hsa-miR-181a-3p	hsa-miR-181c-3p	0.98747	0.885714292526245	0.0188454788474925
hsa-miR-199a-3p	hsa-miR-214-3p	0.86134	0.942857146263123	0.00480466415583214
hsa-miR-23a-3p	hsa-miR-1267	-0.76112	-0.828571438789368	0.041562677411227
hsa-let-7e-5p	hsa-miR-34a-5p	0.93475	0.885714292526245	0.0188454788474925
hsa-miR-1227-3p	hsa-miR-107	-0.77113	-0.942857146263123	0.00480466415583214
hsa-miR-145-5p	hsa-miR-221-3p	0.93667	0.942857146263123	0.00480466415583214
hsa-let-7i-5p	hsa-miR-132-3p	0.79843	0.885714292526245	0.0188454788474925
hsa-miR-125b-5p	hsa-miR-361-5p	0.81961	0.828571438789368	0.041562677411227
hsa-miR-199a-3p	hsa-let-7e-5p	0.96273	0.828571438789368	0.041562677411227
hsa-miR-10a-5p	hsa-miR-558	-0.69063	-0.828571438789368	0.041562677411227
hsa-miR-24-3p	hsa-miR-23a-3p	0.85666	1	0
hsa-miR-23a-3p	hsa-miR-103a-3p	0.92237	0.828571438789368	0.041562677411227
hsa-miR-214-3p	hsa-let-7i-5p	0.91823	0.885714292526245	0.0188454788474925
hsa-miR-221-3p	hsa-miR-24-3p	0.85316	1	0
hsa-miR-99b-5p	hsa-miR-100-5p	0.7299	0.828571438789368	0.041562677411227
hsa-miR-100-5p	hsa-miR-199a-3p	0.90027	0.942857146263123	0.00480466415583214
hsa-miR-143-3p	hsa-miR-1227-3p	-0.69368	-0.942857146263123	0.00480466415583214
hsa-miR-30c-5p	hsa-let-7i-5p	-0.87802	-0.828571438789368	0.041562677411227
hsa-miR-181b-5p	hsa-let-7d-5p	0.69073	0.828571438789368	0.041562677411227
hsa-miR-99a-5p	hsa-miR-361-5p	0.92937	0.942857146263123	0.00480466415583214
hsa-miR-125b-5p	hsa-miR-181a-5p	0.74662	0.885714292526245	0.0188454788474925
hsa-miR-222-3p	hsa-miR-30c-5p	-0.96689	-0.885714292526245	0.0188454788474925
hsa-miR-222-3p	hsa-miR-23a-3p	0.91619	0.942857146263123	0.00480466415583214
hsa-miR-558	hsa-miR-10a-5p	-0.69063	-0.828571438789368	0.041562677411227
hsa-miR-214-3p	hsa-miR-181b-5p	0.79454	0.885714292526245	0.0188454788474925
hsa-miR-30b-5p	hsa-miR-10a-5p	-0.77904	-0.942857146263123	0.00480466415583214
hsa-miR-132-5p	hsa-miR-181c-3p	0.94514	0.828571438789368	0.041562677411227
hsa-miR-199a-5p	hsa-miR-125a-5p	0.80176	0.828571438789368	0.041562677411227
hsa-let-7g-5p	hsa-miR-99b-5p	0.8132	0.885714292526245	0.0188454788474925
hsa-miR-125b-5p	hsa-miR-199a-5p	0.87457	0.942857146263123	0.00480466415583214
hsa-miR-10a-5p	hsa-miR-30b-5p	-0.77904	-0.942857146263123	0.00480466415583214
hsa-miR-143-3p	hsa-miR-23a-3p	0.93677	0.942857146263123	0.00480466415583214
hsa-miR-423-3p	hsa-miR-181a-3p	-0.69293	-0.942857146263123	0.00480466415583214
hsa-miR-125b-5p	hsa-miR-199a-3p	0.82309	1	0
hsa-miR-214-3p	hsa-miR-99b-5p	0.81761	0.885714292526245	0.0188454788474925
hsa-miR-221-3p	hsa-miR-125b-5p	0.75145	0.828571438789368	0.041562677411227
hsa-miR-199a-3p	hsa-miR-181a-5p	0.88946	0.885714292526245	0.0188454788474925
hsa-miR-339-5p	hsa-miR-16-2-3p	-0.68473	-0.828571438789368	0.041562677411227
hsa-miR-199a-5p	hsa-miR-199a-3p	0.9409	0.942857146263123	0.00480466415583214
hsa-miR-181b-5p	hsa-miR-132-3p	0.66893	0.885714292526245	0.0188454788474925
hsa-miR-27b-5p	hsa-miR-1227-3p	-0.8784	-0.828571438789368	0.041562677411227
hsa-miR-23a-3p	hsa-miR-146a-5p	0.73179	1	0
hsa-miR-16-2-3p	hsa-miR-339-5p	-0.68473	-0.828571438789368	0.041562677411227
hsa-miR-500a-3p	hsa-miR-103a-3p	0.7659	0.828571438789368	0.041562677411227
hsa-miR-23a-3p	hsa-miR-500a-3p	0.785	1	0
hsa-miR-32-5p	hsa-miR-324-3p	-0.73923	-1	0
hsa-miR-107	hsa-let-7g-5p	0.66803	0.828571438789368	0.041562677411227
hsa-miR-30b-5p	hsa-miR-24-3p	-0.81588	-0.885714292526245	0.0188454788474925
hsa-miR-125b-5p	hsa-let-7e-5p	0.84881	0.828571438789368	0.041562677411227
hsa-miR-222-3p	hsa-miR-143-3p	0.96331	1	0
hsa-miR-1267	hsa-miR-30c-5p	0.6971	0.942857146263123	0.00480466415583214
hsa-miR-24-3p	hsa-miR-222-3p	0.90071	0.942857146263123	0.00480466415583214
hsa-miR-30b-5p	hsa-miR-103a-3p	-0.83151	-0.828571438789368	0.041562677411227
hsa-miR-10a-5p	hsa-miR-146a-5p	0.70008	0.828571438789368	0.041562677411227
hsa-miR-136-3p	hsa-miR-411-5p	0.74051	0.942857146263123	0.00480466415583214
hsa-miR-361-5p	hsa-miR-125b-5p	0.81961	0.828571438789368	0.041562677411227
hsa-miR-125a-5p	hsa-miR-181b-5p	0.71819	0.885714292526245	0.0188454788474925
hsa-miR-500a-3p	hsa-miR-744-5p	0.67618	0.942857146263123	0.00480466415583214
hsa-miR-30c-5p	hsa-miR-221-3p	-0.87699	-0.942857146263123	0.00480466415583214
hsa-miR-1227-3p	hsa-miR-24-3p	-0.79275	-0.885714292526245	0.0188454788474925
hsa-miR-374a-3p	hsa-miR-411-5p	0.9786	0.828571438789368	0.041562677411227
hsa-miR-487b-3p	hsa-miR-374a-3p	0.89847	0.885714292526245	0.0188454788474925
hsa-miR-23a-3p	hsa-miR-143-3p	0.93677	0.942857146263123	0.00480466415583214
hsa-miR-145-5p	hsa-miR-143-3p	0.97321	1	0
hsa-miR-181b-5p	hsa-miR-99a-5p	0.8132	0.828571438789368	0.041562677411227
hsa-miR-145-5p	hsa-miR-222-3p	0.91211	1	0
hsa-let-7e-5p	hsa-miR-199a-3p	0.96273	0.828571438789368	0.041562677411227
hsa-miR-125a-5p	hsa-miR-100-5p	0.88395	0.885714292526245	0.0188454788474925
hsa-miR-181a-5p	hsa-miR-199a-5p	0.87194	0.942857146263123	0.00480466415583214
hsa-miR-214-3p	hsa-let-7d-5p	0.90694	0.885714292526245	0.0188454788474925
hsa-miR-107	hsa-miR-21-5p	0.751	0.828571438789368	0.041562677411227
hsa-let-7i-5p	hsa-let-7d-5p	0.85307	0.828571438789368	0.041562677411227
hsa-miR-222-3p	hsa-miR-92a-3p	0.89837	0.828571438789368	0.041562677411227
hsa-miR-100-5p	hsa-let-7i-5p	0.85564	1	0
hsa-miR-1267	hsa-miR-125b-5p	-0.71151	-0.828571438789368	0.041562677411227
hsa-miR-199a-5p	hsa-miR-21-5p	0.70173	0.828571438789368	0.041562677411227
hsa-miR-136-3p	hsa-miR-374a-3p	0.78133	0.942857146263123	0.00480466415583214
hsa-miR-23a-3p	hsa-miR-199a-3p	0.88304	0.828571438789368	0.041562677411227
hsa-miR-29b-3p	hsa-miR-1227-3p	-0.79843	-0.828571438789368	0.041562677411227
hsa-miR-107	hsa-miR-30b-5p	-0.81298	-0.942857146263123	0.00480466415583214
hsa-let-7i-5p	hsa-miR-30c-5p	-0.87802	-0.828571438789368	0.041562677411227
hsa-miR-145-5p	hsa-miR-107	0.9299	1	0
hsa-miR-744-5p	hsa-miR-502-3p	0.86804	0.828571438789368	0.041562677411227
hsa-miR-103a-3p	hsa-miR-134-5p	0.71993	0.828571438789368	0.041562677411227
hsa-miR-1227-3p	hsa-miR-143-3p	-0.69368	-0.942857146263123	0.00480466415583214
hsa-miR-23a-3p	hsa-miR-30b-5p	-0.85103	-0.885714292526245	0.0188454788474925
hsa-miR-199a-3p	hsa-miR-361-5p	0.91967	0.828571438789368	0.041562677411227
hsa-miR-132-3p	hsa-let-7d-5p	0.72541	0.885714292526245	0.0188454788474925
hsa-miR-100-5p	hsa-miR-181b-5p	0.79374	1	0
hsa-miR-222-3p	hsa-miR-145-5p	0.91211	1	0
hsa-miR-21-5p	hsa-let-7d-5p	0.7951	0.885714292526245	0.0188454788474925
hsa-miR-500a-3p	hsa-miR-30c-5p	-0.69661	-0.942857146263123	0.00480466415583214
hsa-miR-221-3p	hsa-miR-199a-3p	0.90027	0.828571438789368	0.041562677411227
hsa-miR-125b-5p	hsa-miR-23a-3p	0.69896	0.828571438789368	0.041562677411227
hsa-miR-500a-3p	hsa-miR-221-3p	0.84009	1	0
hsa-miR-99b-5p	hsa-let-7g-5p	0.8132	0.885714292526245	0.0188454788474925
hsa-miR-143-3p	hsa-miR-10a-5p	0.7135	0.885714292526245	0.0188454788474925
hsa-miR-500a-3p	hsa-miR-1227-3p	-0.72388	-0.885714292526245	0.0188454788474925
hsa-miR-500a-3p	hsa-miR-24-3p	0.67884	1	0
hsa-miR-10a-5p	hsa-miR-222-3p	0.80292	0.885714292526245	0.0188454788474925
hsa-miR-199a-3p	hsa-miR-199a-5p	0.9409	0.942857146263123	0.00480466415583214
hsa-miR-92a-3p	hsa-miR-107	0.90358	0.828571438789368	0.041562677411227
hsa-miR-146a-5p	hsa-miR-221-3p	0.74183	1	0
hsa-let-7e-5p	hsa-let-7d-5p	0.83511	0.942857146263123	0.00480466415583214
hsa-miR-30b-5p	hsa-miR-107	-0.81298	-0.942857146263123	0.00480466415583214
hsa-miR-132-3p	hsa-miR-21-5p	0.83568	0.828571438789368	0.041562677411227
hsa-miR-199a-3p	hsa-miR-23a-3p	0.88304	0.828571438789368	0.041562677411227
hsa-miR-34a-5p	hsa-miR-361-5p	0.92588	0.885714292526245	0.0188454788474925
hsa-miR-221-3p	hsa-miR-30c-5p	-0.87699	-0.942857146263123	0.00480466415583214
hsa-miR-125b-5p	hsa-miR-1267	-0.71151	-0.828571438789368	0.041562677411227
hsa-let-7d-5p	hsa-miR-181b-5p	0.69073	0.828571438789368	0.041562677411227
hsa-miR-23a-3p	hsa-miR-222-3p	0.91619	0.942857146263123	0.00480466415583214
hsa-miR-181b-5p	hsa-miR-30c-5p	-0.79176	-0.828571438789368	0.041562677411227
hsa-miR-221-3p	hsa-miR-500a-3p	0.84009	1	0
hsa-miR-145-5p	hsa-miR-21-5p	0.71044	0.828571438789368	0.041562677411227
hsa-miR-181a-3p	hsa-miR-423-3p	-0.69293	-0.942857146263123	0.00480466415583214
hsa-miR-221-3p	hsa-miR-146a-5p	0.74183	1	0
hsa-let-7i-5p	hsa-miR-379-5p	0.71897	0.885714292526245	0.0188454788474925
hsa-let-7d-5p	hsa-miR-100-5p	0.87637	0.828571438789368	0.041562677411227
hsa-miR-199a-3p	hsa-miR-21-5p	0.81491	0.942857146263123	0.00480466415583214
hsa-miR-214-3p	hsa-miR-125a-5p	0.75947	0.828571438789368	0.041562677411227
hsa-miR-143-3p	hsa-miR-145-5p	0.97321	1	0
hsa-miR-24-3p	hsa-miR-30c-5p	-0.86891	-0.942857146263123	0.00480466415583214
hsa-miR-30c-5p	hsa-miR-100-5p	-0.8604	-0.828571438789368	0.041562677411227
hsa-miR-30c-5p	hsa-miR-10a-5p	-0.74736	-0.885714292526245	0.0188454788474925
hsa-miR-199a-5p	hsa-miR-100-5p	0.85418	0.885714292526245	0.0188454788474925
hsa-miR-199a-5p	hsa-miR-99b-5p	0.74341	0.885714292526245	0.0188454788474925
hsa-miR-92a-3p	hsa-miR-145-5p	0.95101	0.828571438789368	0.041562677411227
hsa-miR-92a-3p	hsa-miR-143-3p	0.90867	0.828571438789368	0.041562677411227
hsa-miR-30c-5p	hsa-miR-181b-5p	-0.79176	-0.828571438789368	0.041562677411227
hsa-miR-181a-5p	hsa-let-7i-5p	0.86582	0.942857146263123	0.00480466415583214
hsa-miR-146a-5p	hsa-miR-21-5p	0.68862	0.942857146263123	0.00480466415583214
hsa-miR-34a-5p	hsa-let-7e-5p	0.93475	0.885714292526245	0.0188454788474925
hsa-let-7a-5p	hsa-miR-100-5p	0.83767	0.885714292526245	0.0188454788474925
hsa-miR-214-3p	hsa-miR-132-3p	0.72798	1	0
hsa-miR-1227-3p	hsa-miR-27b-5p	-0.8784	-0.828571438789368	0.041562677411227
hsa-miR-199a-5p	hsa-let-7d-5p	0.86227	0.885714292526245	0.0188454788474925
hsa-miR-181c-3p	hsa-miR-181a-3p	0.98747	0.885714292526245	0.0188454788474925
hsa-miR-146a-5p	hsa-miR-199a-3p	0.86121	0.828571438789368	0.041562677411227
hsa-let-7i-5p	hsa-miR-181b-5p	0.8221	1	0
hsa-miR-143-3p	hsa-miR-221-3p	0.94715	0.942857146263123	0.00480466415583214
hsa-miR-221-3p	hsa-miR-1267	-0.76677	-0.828571438789368	0.041562677411227
hsa-let-7a-5p	hsa-miR-199a-5p	0.83318	0.828571438789368	0.041562677411227
hsa-miR-1267	hsa-miR-23a-3p	-0.76112	-0.828571438789368	0.041562677411227
hsa-miR-222-3p	hsa-miR-24-3p	0.90071	0.942857146263123	0.00480466415583214
hsa-miR-500a-3p	hsa-miR-222-3p	0.82652	0.942857146263123	0.00480466415583214
hsa-miR-99b-5p	hsa-miR-361-5p	0.72231	0.942857146263123	0.00480466415583214
hsa-miR-214-3p	hsa-let-7a-5p	0.89009	0.828571438789368	0.041562677411227
hsa-miR-23a-3p	hsa-miR-30c-5p	-0.85384	-0.942857146263123	0.00480466415583214
hsa-miR-143-3p	hsa-miR-500a-3p	0.84199	0.942857146263123	0.00480466415583214
hsa-miR-30b-5p	hsa-miR-222-3p	-0.95103	-0.942857146263123	0.00480466415583214
hsa-let-7i-5p	hsa-miR-100-5p	0.85564	1	0
hsa-miR-30b-5p	hsa-miR-143-3p	-0.91675	-0.942857146263123	0.00480466415583214
hsa-miR-181b-5p	hsa-miR-214-3p	0.79454	0.885714292526245	0.0188454788474925
hsa-miR-10a-5p	hsa-miR-30c-5p	-0.74736	-0.885714292526245	0.0188454788474925
hsa-miR-21-5p	hsa-miR-100-5p	0.83602	0.828571438789368	0.041562677411227
hsa-miR-125a-5p	hsa-miR-132-3p	0.86792	0.828571438789368	0.041562677411227
hsa-miR-214-3p	hsa-miR-125b-5p	0.78764	0.942857146263123	0.00480466415583214
hsa-let-7e-5p	hsa-miR-99b-5p	0.8047	0.942857146263123	0.00480466415583214
hsa-let-7i-5p	hsa-miR-199a-5p	0.98034	0.885714292526245	0.0188454788474925
hsa-miR-1267	hsa-miR-1227-3p	0.84871	0.828571438789368	0.041562677411227
hsa-miR-103a-3p	hsa-miR-107	0.87717	0.942857146263123	0.00480466415583214
hsa-miR-502-3p	hsa-miR-744-5p	0.86804	0.828571438789368	0.041562677411227
hsa-miR-361-5p	hsa-miR-99b-5p	0.72231	0.942857146263123	0.00480466415583214
hsa-miR-199a-3p	hsa-let-7i-5p	0.9585	0.942857146263123	0.00480466415583214
hsa-miR-199a-3p	hsa-miR-221-3p	0.90027	0.828571438789368	0.041562677411227
hsa-miR-134-5p	hsa-miR-103a-3p	0.71993	0.828571438789368	0.041562677411227
hsa-miR-132-3p	hsa-miR-214-3p	0.72798	1	0
hsa-miR-361-5p	hsa-miR-34a-5p	0.92588	0.885714292526245	0.0188454788474925
hsa-miR-199a-3p	hsa-miR-500a-3p	0.69159	0.828571438789368	0.041562677411227
hsa-miR-199a-5p	hsa-let-7a-5p	0.83318	0.828571438789368	0.041562677411227
hsa-miR-125a-5p	hsa-miR-214-3p	0.75947	0.828571438789368	0.041562677411227
hsa-miR-24-3p	hsa-miR-1227-3p	-0.79275	-0.885714292526245	0.0188454788474925
hsa-miR-199a-3p	hsa-let-7a-5p	0.82002	0.942857146263123	0.00480466415583214
hsa-miR-125a-5p	hsa-miR-199a-5p	0.80176	0.828571438789368	0.041562677411227
hsa-miR-361-5p	hsa-let-7e-5p	0.96134	1	0
hsa-miR-361-5p	hsa-miR-99a-5p	0.92937	0.942857146263123	0.00480466415583214
hsa-miR-221-3p	hsa-miR-143-3p	0.94715	0.942857146263123	0.00480466415583214
hsa-miR-132-3p	hsa-miR-99b-5p	0.74493	0.885714292526245	0.0188454788474925
hsa-miR-1267	hsa-miR-24-3p	-0.89345	-0.828571438789368	0.041562677411227
hsa-miR-222-3p	hsa-miR-103a-3p	0.92351	0.942857146263123	0.00480466415583214
hsa-miR-199a-3p	hsa-miR-99b-5p	0.82589	0.942857146263123	0.00480466415583214
hsa-let-7g-5p	hsa-miR-21-5p	0.72017	1	0
hsa-miR-361-5p	hsa-miR-199a-3p	0.91967	0.828571438789368	0.041562677411227
hsa-miR-214-3p	hsa-miR-181a-5p	0.91245	0.942857146263123	0.00480466415583214
hsa-miR-221-3p	hsa-miR-222-3p	0.94997	0.942857146263123	0.00480466415583214
hsa-miR-181b-5p	hsa-miR-125b-5p	0.75823	0.942857146263123	0.00480466415583214
hsa-miR-30c-5p	hsa-miR-1267	0.6971	0.942857146263123	0.00480466415583214
hsa-miR-100-5p	hsa-let-7a-5p	0.83767	0.885714292526245	0.0188454788474925
hsa-miR-100-5p	hsa-miR-21-5p	0.83602	0.828571438789368	0.041562677411227
hsa-miR-21-5p	hsa-let-7a-5p	0.85548	0.885714292526245	0.0188454788474925
hsa-miR-99a-5p	hsa-miR-99b-5p	0.79118	0.828571438789368	0.041562677411227
hsa-miR-107	hsa-miR-23a-3p	0.94427	0.942857146263123	0.00480466415583214
hsa-miR-30c-5p	hsa-miR-145-5p	-0.88611	-0.885714292526245	0.0188454788474925
hsa-miR-181b-5p	hsa-miR-199a-5p	0.84884	0.885714292526245	0.0188454788474925
hsa-miR-199a-3p	hsa-miR-132-3p	0.92455	0.942857146263123	0.00480466415583214
hsa-miR-181a-5p	hsa-miR-100-5p	0.96785	0.942857146263123	0.00480466415583214
hsa-let-7i-5p	hsa-miR-1267	-0.74069	-0.942857146263123	0.00480466415583214
hsa-let-7i-5p	hsa-miR-99a-5p	0.92231	0.828571438789368	0.041562677411227
hsa-miR-500a-3p	hsa-miR-107	0.92123	0.942857146263123	0.00480466415583214
hsa-miR-99a-5p	hsa-let-7e-5p	0.87813	0.942857146263123	0.00480466415583214
hsa-miR-145-5p	hsa-miR-23a-3p	0.95266	0.942857146263123	0.00480466415583214
hsa-let-7d-5p	hsa-let-7a-5p	0.96843	0.885714292526245	0.0188454788474925
hsa-miR-132-3p	hsa-miR-125b-5p	0.69235	0.942857146263123	0.00480466415583214
hsa-miR-107	hsa-miR-143-3p	0.9527	1	0
hsa-miR-221-3p	hsa-miR-30b-5p	-0.86605	-0.885714292526245	0.0188454788474925
hsa-miR-222-3p	hsa-miR-30b-5p	-0.95103	-0.942857146263123	0.00480466415583214
hsa-miR-181a-5p	hsa-miR-214-3p	0.91245	0.942857146263123	0.00480466415583214
hsa-miR-100-5p	hsa-miR-125a-5p	0.88395	0.885714292526245	0.0188454788474925
hsa-miR-199a-5p	hsa-miR-181b-5p	0.84884	0.885714292526245	0.0188454788474925
hsa-miR-143-3p	hsa-miR-30b-5p	-0.91675	-0.942857146263123	0.00480466415583214
hsa-miR-107	hsa-miR-500a-3p	0.92123	0.942857146263123	0.00480466415583214
hsa-miR-103a-3p	hsa-miR-24-3p	0.95763	0.828571438789368	0.041562677411227
hsa-miR-181a-5p	hsa-miR-132-3p	0.88549	0.942857146263123	0.00480466415583214
hsa-miR-24-3p	hsa-miR-30b-5p	-0.81588	-0.885714292526245	0.0188454788474925
hsa-miR-146a-5p	hsa-miR-10a-5p	0.70008	0.828571438789368	0.041562677411227
hsa-miR-1227-3p	hsa-miR-23a-3p	-0.80678	-0.885714292526245	0.0188454788474925
hsa-let-7g-5p	hsa-miR-107	0.66803	0.828571438789368	0.041562677411227
hsa-miR-100-5p	hsa-miR-99a-5p	0.90866	0.828571438789368	0.041562677411227
hsa-miR-30c-5p	hsa-miR-500a-3p	-0.69661	-0.942857146263123	0.00480466415583214
hsa-miR-30b-5p	hsa-miR-23a-3p	-0.85103	-0.885714292526245	0.0188454788474925
hsa-let-7a-5p	hsa-miR-181b-5p	0.66907	0.885714292526245	0.0188454788474925
hsa-miR-99b-5p	hsa-miR-125b-5p	0.88231	0.942857146263123	0.00480466415583214
hsa-miR-30c-5p	hsa-miR-146a-5p	-0.80896	-0.942857146263123	0.00480466415583214
hsa-miR-222-3p	hsa-miR-146a-5p	0.76365	0.942857146263123	0.00480466415583214
hsa-miR-132-3p	hsa-miR-181b-5p	0.66893	0.885714292526245	0.0188454788474925
hsa-miR-145-5p	hsa-miR-500a-3p	0.77812	0.942857146263123	0.00480466415583214
hsa-miR-30c-5p	hsa-miR-143-3p	-0.9255	-0.885714292526245	0.0188454788474925
hsa-miR-100-5p	hsa-miR-181a-5p	0.96785	0.942857146263123	0.00480466415583214
hsa-miR-411-5p	hsa-miR-374a-3p	0.9786	0.828571438789368	0.041562677411227
hsa-miR-181b-5p	hsa-miR-125a-5p	0.71819	0.885714292526245	0.0188454788474925
hsa-miR-92a-3p	hsa-miR-222-3p	0.89837	0.828571438789368	0.041562677411227
hsa-miR-23a-3p	hsa-miR-1227-3p	-0.80678	-0.885714292526245	0.0188454788474925
hsa-miR-21-5p	hsa-miR-107	0.751	0.828571438789368	0.041562677411227
hsa-miR-125b-5p	hsa-miR-146a-5p	0.78967	0.828571438789368	0.041562677411227
hsa-miR-132-3p	hsa-miR-100-5p	0.89803	0.885714292526245	0.0188454788474925
hsa-miR-107	hsa-miR-145-5p	0.9299	1	0
hsa-miR-30c-5p	hsa-miR-23a-3p	-0.85384	-0.942857146263123	0.00480466415583214
Tumour
mir1	mir2	pdac-pvalue	geo-spearman	geo-pvalue
hsa-miR-487b-3p	hsa-miR-92a-3p	-0.77194	-0.463891416788101	0.000606603271351425
hsa-miR-181b-5p	hsa-miR-23a-3p	0.80029	0.518371045589447	9.75973e+09
hsa-miR-1249-3p	hsa-miR-1301-3p	-0.76533	-0.339547514915466	0.0147833609414891
hsa-miR-361-5p	hsa-miR-181b-5p	0.8938	0.379457026720047	0.00602863193939518
hsa-miR-99b-5p	hsa-let-7a-5p	0.77877	0.369140267372131	0.00768274372847788
hsa-miR-181a-5p	hsa-miR-199a-3p	0.89656	0.306334853172302	0.0287942198775419
hsa-miR-132-3p	hsa-miR-199a-5p	0.79017	0.650045275688171	2.44147e+06
hsa-miR-24-3p	hsa-miR-145-5p	0.79362	0.373393654823303	0.0069583196510461
hsa-miR-125a-5p	hsa-miR-125b-5p	0.80454	0.684977352619171	2.95603e+06
hsa-let-7a-5p	hsa-miR-382-5p	0.71085	0.659185528755188	1.44299e+07
hsa-miR-99b-5p	hsa-let-7i-5p	0.80092	0.478914022445679	0.000377719952449507
hsa-miR-181b-5p	hsa-miR-24-3p	0.83735	0.471221715211868	0.000482715847522242
hsa-miR-103a-3p	hsa-miR-708-5p	0.71582	0.342986434698105	0.0137420501753156
hsa-miR-181b-5p	hsa-miR-34a-5p	0.93554	0.442714929580688	0.00114138521041873
hsa-miR-939-5p	hsa-miR-550a-5p	0.81852	0.320814490318298	0.0217150617112762
hsa-miR-145-5p	hsa-miR-23a-3p	0.90112	0.35737556219101	0.010037370677666
hsa-let-7e-5p	hsa-miR-24-3p	0.71745	0.300995469093323	0.0318494035268282
hsa-miR-143-3p	hsa-miR-92a-3p	0.8332	0.330316752195358	0.0179172487190034
hsa-miR-181a-5p	hsa-miR-103a-3p	0.97001	0.427239805459976	0.00176690990030659
hsa-let-7e-5p	hsa-miR-23b-3p	0.803	0.280814468860626	0.0459270028930248
hsa-miR-24-3p	hsa-miR-181a-5p	0.89049	0.506606340408325	0.000148671755471952
hsa-miR-379-5p	hsa-miR-99b-5p	0.73	0.60995477437973	2.0193e+08
hsa-miR-143-3p	hsa-miR-423-3p	0.75256	0.324615389108658	0.0201215544780484
hsa-miR-411-5p	hsa-miR-136-3p	0.86654	0.948687791824341	0
hsa-miR-199a-3p	hsa-miR-195-5p	0.93935	0.68859726190567	2.3359e+06
hsa-miR-23a-3p	hsa-miR-24-3p	0.88483	0.857013583183289	0.0888178
hsa-miR-92a-3p	hsa-miR-143-3p	0.8332	0.330316752195358	0.0179172487190034
hsa-miR-136-3p	hsa-miR-487b-3p	0.78689	0.802624464035034	14.122
hsa-miR-23a-3p	hsa-miR-23b-3p	0.96351	0.40307691693306	0.00336017914646281
hsa-miR-132-3p	hsa-miR-744-5p	0.90508	0.453122168779373	0.000840843759123633
hsa-miR-1249-3p	hsa-miR-500a-3p	-0.7654	-0.284705877304077	0.0428755839131367
hsa-let-7a-5p	hsa-miR-21-5p	0.79773	0.700848519802094	1.02616e+06
hsa-miR-1301-3p	hsa-miR-361-5p	0.79678	0.310135751962662	0.0267716691247077
hsa-miR-221-3p	hsa-miR-107	0.93882	0.61221718788147	1.80628e+08
hsa-miR-100-5p	hsa-miR-195-5p	0.87058	0.759456992149353	10449
hsa-miR-125b-5p	hsa-miR-125a-5p	0.80454	0.684977352619171	2.95603e+06
hsa-miR-34a-5p	hsa-miR-103a-3p	0.83867	0.333303153514862	0.0168468325993829
hsa-miR-181a-3p	hsa-miR-487b-3p	0.96819	0.572850704193115	1.11847e+09
hsa-miR-125a-5p	hsa-let-7a-5p	0.71181	0.680995464324951	381525
hsa-miR-132-5p	hsa-miR-411-5p	0.91269	0.823529422283173	11.7684
hsa-miR-214-3p	hsa-miR-21-5p	0.79567	0.678447782993317	4.48257e+06
hsa-miR-125b-5p	hsa-let-7i-5p	0.70668	0.475927591323853	0.000415740580879564
hsa-miR-140-5p	hsa-miR-939-5p	-0.7704	-0.596561074256897	3.83967e+08
hsa-miR-1244	hsa-miR-132-3p	-0.75648	-0.322171956300735	0.0211341524563524
hsa-miR-181b-5p	hsa-miR-100-5p	0.81093	0.387149333953857	0.0050064678618984
hsa-miR-181c-3p	hsa-miR-411-5p	0.85263	0.393031686544418	0.00433059014683179
hsa-miR-132-5p	hsa-miR-26a-5p	-0.77939	-0.383529424667358	0.00546684277479903
hsa-miR-324-3p	hsa-miR-339-5p	0.76569	0.78307694196701	1118.82
hsa-miR-103a-3p	hsa-miR-411-5p	-0.80012	-0.4085972905159	0.00291319964068282
hsa-miR-503-5p	hsa-miR-1249-3p	-0.77646	-0.310950219631195	0.0263541055475933
hsa-let-7i-5p	hsa-miR-21-5p	0.90466	0.544269740581512	3.6519e+08
hsa-miR-199a-3p	hsa-miR-23a-3p	0.92391	0.378190040588379	0.00621339334599247
hsa-let-7a-5p	hsa-miR-214-3p	0.82275	0.674841642379761	5.61618e+06
hsa-miR-132-3p	hsa-miR-1244	-0.75648	-0.322171956300735	0.0211341524563524
hsa-miR-181a-5p	hsa-miR-708-5p	0.75979	0.309683263301849	0.0270060344446641
hsa-miR-199a-5p	hsa-miR-361-5p	0.92847	0.619095027446747	1.28013e+08
hsa-miR-21-5p	hsa-miR-99b-5p	0.72278	0.532413184642792	5.78484e+09
hsa-let-7i-5p	hsa-miR-125a-5p	0.74846	0.602352917194366	2.91852e+08
hsa-miR-221-3p	hsa-miR-21-5p	0.90544	0.489512383937836	0.000266836354194666
hsa-miR-423-3p	hsa-miR-324-3p	0.78036	0.491855204105377	0.000246726491464067
hsa-miR-103a-3p	hsa-miR-29b-3p	0.7293	0.511312246322632	0.000125867124392887
hsa-miR-21-5p	hsa-miR-1301-3p	0.77641	0.465573042631149	0.000575889998181811
hsa-miR-214-3p	hsa-miR-34a-5p	0.87283	0.305339366197586	0.0293445151926321
hsa-miR-423-3p	hsa-miR-143-3p	0.75256	0.324615389108658	0.0201215544780484
hsa-miR-339-5p	hsa-miR-103a-3p	0.80741	0.433122158050537	0.00150009328171263
hsa-miR-99b-5p	hsa-miR-1249-3p	-0.90411	-0.356651574373245	0.0102006862284529
hsa-miR-100-5p	hsa-miR-502-3p	0.77383	0.455022633075714	0.000794374156279698
hsa-miR-379-5p	hsa-miR-382-5p	0.85703	0.961447954177856	0
hsa-miR-214-3p	hsa-miR-1249-3p	-0.95204	-0.444072395563126	0.0010973809156869
hsa-miR-23a-3p	hsa-miR-503-5p	0.70227	0.394208133220673	0.00420547704629759
hsa-miR-181b-5p	hsa-let-7a-5p	0.85555	0.278099536895752	0.048159094818975
hsa-miR-103a-3p	hsa-let-7d-5p	0.96115	0.547601819038391	3.19897e+09
hsa-miR-145-5p	hsa-miR-24-3p	0.79362	0.373393654823303	0.0069583196510461
hsa-miR-222-3p	hsa-miR-221-3p	0.94161	0.682081460952759	3.56018e+06
hsa-miR-379-5p	hsa-miR-199a-3p	0.70991	0.793936669826508	364.153
hsa-miR-27b-3p	hsa-miR-23b-3p	0.7266	0.860543012619019	0.0444089
hsa-miR-199a-3p	hsa-miR-125a-5p	0.85862	0.766696810722351	5416.8
hsa-miR-181a-5p	hsa-miR-24-3p	0.89049	0.506606340408325	0.000148671755471952
hsa-miR-221-3p	hsa-miR-29b-3p	0.70897	0.607420802116394	2.28552e+08
hsa-miR-23a-3p	hsa-miR-181b-5p	0.80029	0.518371045589447	9.75973e+09
hsa-miR-99b-5p	hsa-miR-1301-3p	0.73052	0.351493209600449	0.011432032468337
hsa-miR-181a-5p	hsa-miR-181b-5p	0.96393	0.91076922416687	0
hsa-miR-26a-5p	hsa-miR-411-5p	-0.7369	-0.350226253271103	0.0117533166513879
hsa-miR-145-5p	hsa-miR-29b-3p	0.75977	0.330407232046127	0.0178839898402343
hsa-miR-214-3p	hsa-miR-30b-5p	-0.81451	-0.502352952957153	0.000172460822400966
hsa-miR-221-3p	hsa-miR-23a-3p	0.71783	0.62941175699234	751852
hsa-miR-30b-5p	hsa-miR-30c-5p	0.97231	0.764977395534515	6344.92
hsa-miR-222-3p	hsa-miR-487b-3p	-0.71104	-0.376108586788177	0.00652765686564272
hsa-miR-502-3p	hsa-miR-100-5p	0.77383	0.455022633075714	0.000794374156279698
hsa-miR-1246	hsa-miR-663b	0.79702	0.566334843635559	1.47909e+09
hsa-miR-487b-3p	hsa-miR-181a-3p	0.96819	0.572850704193115	1.11847e+09
hsa-let-7a-5p	hsa-miR-502-3p	0.81437	0.492398202419281	0.000242266738627483
hsa-miR-136-3p	hsa-miR-134-5p	-0.8386	-0.396470576524734	0.00397376993264187
hsa-miR-30b-5p	hsa-miR-500a-3p	-0.82426	-0.464253395795822	0.000599870074653452
hsa-let-7g-5p	hsa-miR-29b-3p	0.81761	0.332217186689377	0.0172296066347577
hsa-miR-132-3p	hsa-miR-34a-5p	0.84322	0.297375559806824	0.0340701894401492
hsa-miR-24-3p	hsa-miR-29b-3p	0.77164	0.298642545938492	0.0332787523935425
hsa-miR-21-5p	hsa-miR-361-5p	0.8273	0.493766278028488	0.000231353342339702
hsa-miR-199a-5p	hsa-let-7i-5p	0.92199	0.60289591550827	2.84363e+08
hsa-miR-100-5p	hsa-miR-132-3p	0.73585	0.734841644763947	83022.2
hsa-miR-103a-3p	hsa-miR-222-3p	0.93063	0.711040735244751	501339
hsa-miR-107	hsa-miR-222-3p	0.91392	0.603981912136078	2.69919e+08
hsa-miR-214-3p	hsa-miR-744-5p	0.81043	0.637375593185425	4.91896e+07
hsa-let-7i-5p	hsa-miR-214-3p	0.94252	0.605067849159241	2.56159e+08
hsa-miR-132-5p	hsa-miR-136-3p	0.7806	0.759185492992401	10704.9
hsa-miR-34a-5p	hsa-miR-181b-5p	0.93554	0.442714929580688	0.00114138521041873
hsa-miR-379-5p	hsa-miR-500a-3p	0.81842	0.438190042972565	0.00129970542294533
hsa-miR-132-3p	hsa-miR-99b-5p	0.79945	0.606244325637817	2.4199e+08
hsa-miR-1249-3p	hsa-miR-361-5p	-0.92934	-0.387511312961578	0.00496235614249363
hsa-miR-195-5p	hsa-miR-21-5p	0.8391	0.329856306314468	0.0180873153886667
hsa-miR-26a-5p	hsa-let-7g-5p	0.86454	0.326063334941864	0.0195410889455925
hsa-miR-361-5p	hsa-miR-29b-1-5p	0.69692	0.53755658864975	4.74843e+09
hsa-miR-30b-5p	hsa-miR-21-5p	-0.67828	-0.520782887935638	8.93574e+09
hsa-miR-199a-3p	hsa-miR-132-3p	0.82344	0.73230767250061	101447
hsa-miR-26a-5p	hsa-miR-23b-3p	0.96344	0.444615393877029	0.00108020869121206
hsa-miR-324-3p	hsa-miR-423-3p	0.78036	0.491855204105377	0.000246726491464067
hsa-miR-411-5p	hsa-miR-222-3p	-0.76513	-0.490226238965988	0.000260556692956992
hsa-miR-503-5p	hsa-miR-132-3p	0.76032	0.664886891841888	1.02996e+07
hsa-miR-107	hsa-miR-181b-5p	0.93367	0.289411753416061	0.0394094155781004
hsa-let-7d-5p	hsa-miR-103a-3p	0.96115	0.547601819038391	3.19897e+09
hsa-miR-500a-3p	hsa-miR-1249-3p	-0.7654	-0.284705877304077	0.0428755839131367
hsa-miR-181a-5p	hsa-miR-221-3p	0.83883	0.497737556695938	0.000202156516934116
hsa-let-7i-5p	hsa-miR-23a-3p	0.84635	0.328054308891296	0.0187661176095915
hsa-miR-1301-3p	hsa-miR-181a-5p	0.91421	0.301176458597183	0.0317416019321439
hsa-miR-107	hsa-miR-24-3p	0.8003	0.442624419927597	0.00114437463443995
hsa-miR-214-3p	hsa-miR-99a-5p	0.78531	0.792488694190979	42.4549
hsa-miR-500a-3p	hsa-miR-1301-3p	0.82364	0.342714935541153	0.0138219136577771
hsa-miR-1301-3p	hsa-miR-23a-3p	0.70925	0.513122200965881	0.000117982120512172
hsa-let-7i-5p	hsa-miR-195-5p	0.94908	0.492126703262329	0.000244487375933078
hsa-miR-34a-5p	hsa-miR-132-3p	0.84322	0.297375559806824	0.0340701894401492
hsa-miR-100-5p	hsa-miR-199a-3p	0.94976	0.842895925045013	0.865974
hsa-miR-30b-5p	hsa-miR-199a-3p	-0.73835	-0.549773752689362	2.9322e+09
hsa-miR-221-3p	hsa-miR-181b-5p	0.87226	0.522805452346802	8.29436e+09
hsa-miR-1301-3p	hsa-miR-99b-5p	0.73052	0.351493209600449	0.011432032468337
hsa-miR-125b-5p	hsa-miR-195-5p	0.72406	0.688325762748718	2.37779e+06
hsa-let-7i-5p	hsa-miR-30d-5p	-0.67539	-0.347058832645416	0.0125906737918
hsa-miR-361-5p	hsa-miR-181a-5p	0.92108	0.354208141565323	0.0107689040267167
hsa-miR-100-5p	hsa-miR-125a-5p	0.90319	0.679185509681702	4.27885e+06
hsa-miR-34a-5p	hsa-miR-181a-5p	0.87355	0.510045230388641	0.000131669927122768
hsa-miR-1301-3p	hsa-miR-744-5p	0.70507	0.515113115310669	0.000109831757699741
hsa-miR-181a-5p	hsa-miR-222-3p	0.94787	0.468416303396225	0.000527136840640319
hsa-miR-107	hsa-miR-92a-3p	0.85159	0.348235279321671	0.0122738751530851
hsa-miR-181a-3p	hsa-miR-132-5p	0.95471	0.765067875385284	6292.52
hsa-miR-100-5p	hsa-miR-125b-5p	0.86722	0.755022644996643	15451.4
hsa-miR-132-3p	hsa-miR-500a-3p	0.85349	0.396199107170105	0.00400096608264056
hsa-miR-324-3p	hsa-let-7d-5p	0.7831	0.421990960836411	0.00203984134302759
hsa-miR-324-3p	hsa-miR-411-5p	-0.78085	-0.48678731918335	0.000292092143347578
hsa-miR-23a-3p	hsa-let-7a-5p	0.81845	0.297737568616867	0.0338424821310777
hsa-miR-23a-3p	hsa-miR-21-5p	0.81372	0.525896608829498	7.39517e+09
hsa-miR-21-5p	hsa-miR-1249-3p	-0.77928	-0.42375835776329	0.00194402279915229
hsa-miR-99b-5p	hsa-miR-23a-3p	0.93211	0.43158370256424	0.00156615485412592
hsa-miR-92a-3p	hsa-miR-487b-3p	-0.77194	-0.463891416788101	0.000606603271351425
hsa-miR-181a-5p	hsa-miR-21-5p	0.79922	0.480687856674194	0.000356655941865291
hsa-miR-23a-3p	hsa-miR-107	0.70475	0.385067880153656	0.00526684686597001
hsa-miR-1249-3p	hsa-miR-181b-5p	-0.8276	-0.283981889486313	0.0434303620370198
hsa-miR-214-3p	hsa-miR-361-5p	0.95663	0.709864258766174	545398
hsa-miR-23a-3p	hsa-miR-214-3p	0.85183	0.319728493690491	0.0221894410266255
hsa-miR-199a-5p	hsa-miR-503-5p	0.67813	0.805701375007629	99.8313
hsa-miR-181d-5p	hsa-miR-744-5p	0.71159	0.38977375626564	0.0046942852495957
hsa-miR-30b-5p	hsa-miR-195-5p	-0.76545	-0.389411777257919	0.00473630237700373
hsa-miR-195-5p	hsa-miR-500a-3p	0.79516	0.538190066814423	4.63333e+09
hsa-miR-423-3p	hsa-miR-1321	-0.66733	-0.467149317264557	0.000548381801418252
hsa-miR-502-3p	hsa-miR-195-5p	0.88155	0.494841635227203	0.000223090819981397
hsa-miR-382-5p	hsa-miR-34a-5p	0.68672	0.339547514915466	0.0147833609414891
hsa-miR-361-5p	hsa-miR-100-5p	0.88956	0.749230742454529	25442.4
hsa-miR-24-3p	hsa-miR-181b-5p	0.83735	0.471221715211868	0.000482715847522242
hsa-miR-361-5p	hsa-miR-502-3p	0.87872	0.579095005989075	8.50851e+08
hsa-miR-107	hsa-let-7d-5p	0.87287	0.418461531400681	0.00224383481613444
hsa-miR-1249-3p	hsa-miR-99b-5p	-0.90411	-0.356651574373245	0.0102006862284529
hsa-miR-23a-3p	hsa-miR-221-3p	0.71783	0.62941175699234	751852
hsa-let-7i-5p	hsa-miR-125b-5p	0.70668	0.475927591323853	0.000415740580879564
hsa-miR-181b-5p	hsa-miR-199a-3p	0.8637	0.296199083328247	0.0348189846612368
hsa-miR-21-5p	hsa-miR-214-3p	0.79567	0.678447782993317	4.48257e+06
hsa-miR-379-5p	hsa-miR-502-3p	0.67322	0.339366525411606	0.0148399819778935
hsa-let-7i-5p	hsa-miR-34a-5p	0.92498	0.402714937925339	0.00339149619622536
hsa-miR-1249-3p	hsa-miR-199a-5p	-0.9453	-0.48832580447197	0.000277579159749797
hsa-miR-199a-5p	hsa-miR-1301-3p	0.76688	0.548325777053833	3.10766e+09
hsa-miR-92a-3p	hsa-miR-145-5p	0.67279	0.312398195266724	0.0256252158179695
hsa-let-7a-5p	hsa-miR-195-5p	0.8983	0.539819002151489	4.34902e+09
hsa-miR-744-5p	hsa-miR-503-5p	0.71029	0.501990973949432	0.00017463745207924
hsa-miR-136-3p	hsa-miR-103a-3p	-0.7642	-0.433031678199768	0.00150390854903937
hsa-miR-502-3p	hsa-miR-744-5p	0.75782	0.558914005756378	2.01898e+09
hsa-miR-221-3p	hsa-miR-29b-1-5p	0.79243	0.391674220561981	0.00447900655997824
hsa-miR-625-3p	hsa-miR-1237-3p	0.85144	0.727511286735535	147352
hsa-miR-29b-3p	hsa-miR-103a-3p	0.7293	0.511312246322632	0.000125867124392887
hsa-miR-503-5p	hsa-miR-30b-5p	-0.80081	-0.361538469791412	0.00914141060369955
hsa-miR-34a-5p	hsa-miR-24-3p	0.78946	0.337737560272217	0.0153579747069283
hsa-miR-107	hsa-miR-23a-3p	0.70475	0.385067880153656	0.00526684686597001
hsa-miR-214-3p	hsa-miR-181a-5p	0.92435	0.296018093824387	0.0349353789689457
hsa-let-7i-5p	hsa-miR-30b-5p	-0.79735	-0.641085982322693	4.01993e+07
hsa-let-7d-3p	hsa-miR-431-5p	0.72621	0.377013564109802	0.0063893587496211
hsa-miR-1249-3p	hsa-miR-503-5p	-0.77646	-0.310950219631195	0.0263541055475933
hsa-miR-1254	hsa-miR-32-5p	-0.73078	-0.297194570302963	0.0341845086222881
hsa-miR-99b-5p	hsa-miR-379-5p	0.73	0.60995477437973	2.0193e+08
hsa-miR-199a-3p	hsa-miR-181b-5p	0.8637	0.296199083328247	0.0348189846612368
hsa-miR-199a-5p	hsa-miR-24-3p	0.78952	0.364886879920959	0.00847177450905878
hsa-miR-92a-3p	hsa-miR-29b-3p	0.71806	0.389230757951736	0.00475743782019178
hsa-miR-1301-3p	hsa-miR-21-5p	0.77641	0.465573042631149	0.000575889998181811
hsa-miR-379-5p	hsa-miR-625-3p	-0.7245	-0.294027149677277	0.036237131084657
hsa-miR-339-5p	hsa-miR-411-5p	-0.67986	-0.492398202419281	0.000242266738627483
hsa-miR-99b-5p	hsa-miR-132-3p	0.79945	0.606244325637817	2.4199e+08
hsa-miR-125a-5p	hsa-miR-23a-3p	0.91428	0.43529412150383	0.00141106246325506
hsa-miR-199a-5p	hsa-miR-181a-5p	0.93015	0.481809943914413	0.000343886768756185
hsa-miR-195-5p	hsa-let-7a-5p	0.8983	0.539819002151489	4.34902e+09
hsa-miR-199a-3p	hsa-miR-30c-5p	-0.81769	-0.277194559574127	0.0489224566077704
hsa-miR-125b-5p	hsa-miR-99a-5p	0.95829	0.788235306739807	661.826
hsa-miR-1321	hsa-miR-423-3p	-0.66733	-0.467149317264557	0.000548381801418252
hsa-miR-324-3p	hsa-miR-132-5p	-0.89864	-0.547601819038391	3.19897e+09
hsa-miR-30c-5p	hsa-miR-30b-5p	0.97231	0.764977395534515	6344.92
hsa-miR-134-5p	hsa-miR-181a-3p	-0.90072	-0.49031674861908	0.000259770156390227
hsa-miR-125a-5p	hsa-miR-99a-5p	0.82335	0.617013573646545	1.42195e+08
hsa-miR-487b-3p	hsa-miR-339-5p	-0.84316	-0.309683263301849	0.0270060344446641
hsa-miR-500a-3p	hsa-miR-30b-5p	-0.82426	-0.464253395795822	0.000599870074653452
hsa-miR-21-5p	hsa-miR-23a-3p	0.81372	0.525896608829498	7.39517e+09
hsa-miR-199a-5p	hsa-miR-30b-5p	-0.80194	-0.376199096441269	0.00651370883223468
hsa-miR-221-3p	hsa-miR-503-5p	0.74133	0.308687776327133	0.0275276892918153
hsa-miR-21-5p	hsa-miR-181a-5p	0.79922	0.480687856674194	0.000356655941865291
hsa-miR-939-5p	hsa-miR-140-5p	-0.7704	-0.596561074256897	3.83967e+08
hsa-miR-100-5p	hsa-miR-99b-5p	0.80469	0.637013554573059	5.01607e+07
hsa-miR-214-3p	hsa-miR-199a-5p	0.93319	0.892488658428192	0
hsa-miR-1249-3p	hsa-miR-199a-3p	-0.94791	-0.418552041053772	0.00223838533628884
hsa-miR-132-3p	hsa-miR-99a-5p	0.707	0.611312210559845	1.88885e+08
hsa-miR-744-5p	hsa-miR-30b-5p	-0.73109	-0.302081435918808	0.0312071133786032
hsa-miR-339-5p	hsa-miR-487b-3p	-0.84316	-0.309683263301849	0.0270060344446641
hsa-miR-23a-3p	hsa-miR-1249-3p	-0.95097	-0.307601809501648	0.0281063345143342
hsa-miR-24-3p	hsa-miR-103a-3p	0.93851	0.508687794208527	0.000138156909603726
hsa-miR-503-5p	hsa-miR-34a-5p	0.89348	0.3842533826828	0.00537191736698439
hsa-miR-21-5p	hsa-let-7i-5p	0.90466	0.544269740581512	3.6519e+08
hsa-miR-195-5p	hsa-miR-99b-5p	0.85351	0.351312220096588	0.011477461553876
hsa-let-7a-5p	hsa-miR-99a-5p	0.84501	0.610135734081268	2.00144e+07
hsa-miR-195-5p	hsa-miR-379-5p	0.79944	0.638190031051636	4.70687e+07
hsa-miR-339-5p	hsa-miR-134-5p	0.78032	0.327963799238205	0.0188007739064768
hsa-miR-195-5p	hsa-miR-132-3p	0.92273	0.686244368553162	2.72323e+06
hsa-let-7a-5p	hsa-miR-30b-5p	-0.73455	-0.299728512763977	0.0326125789309997
hsa-miR-23a-3p	hsa-miR-1301-3p	0.70925	0.513122200965881	0.000117982120512172
hsa-let-7d-5p	hsa-miR-27b-3p	0.89957	0.414389133453369	0.0025015466910836
hsa-miR-26a-5p	hsa-miR-132-5p	-0.77939	-0.383529424667358	0.00546684277479903
hsa-miR-24-3p	hsa-miR-181d-5p	0.79331	0.521628975868225	8.66211e+09
hsa-miR-431-5p	hsa-let-7d-3p	0.72621	0.377013564109802	0.0063893587496211
hsa-let-7d-5p	hsa-miR-24-3p	0.91149	0.349411755800247	0.0119639349603997
hsa-miR-29b-3p	hsa-miR-92a-3p	0.71806	0.389230757951736	0.00475743782019178
hsa-miR-24-3p	hsa-miR-107	0.8003	0.442624419927597	0.00114437463443995
hsa-miR-23a-3p	hsa-miR-199a-5p	0.90226	0.560000002384186	1.93e+08
hsa-miR-222-3p	hsa-miR-29b-3p	0.76615	0.699909508228302	1.09452e+06
hsa-miR-132-5p	hsa-miR-181a-3p	0.95471	0.765067875385284	6292.52
hsa-miR-24-3p	hsa-miR-34a-5p	0.78946	0.337737560272217	0.0153579747069283
hsa-miR-132-3p	hsa-miR-502-3p	0.88596	0.33837103843689	0.0151547322656209
hsa-miR-1301-3p	hsa-miR-132-3p	0.85562	0.33085972070694	0.0177184478205559
hsa-miR-214-3p	hsa-miR-625-3p	-0.90804	-0.324072390794754	0.0203429630582534
hsa-miR-99b-5p	hsa-miR-99a-5p	0.72764	0.499276012182236	0.000191777569566121
hsa-miR-222-3p	hsa-let-7d-5p	0.89343	0.279095023870468	0.0473306147645474
hsa-miR-30b-5p	hsa-miR-30d-5p	0.80678	0.573212683200836	1.10104e+08
hsa-miR-21-5p	hsa-miR-199a-5p	0.77511	0.721665322780609	229832
hsa-miR-382-5p	hsa-miR-379-5p	0.85703	0.961447954177856	0
hsa-miR-99b-3p	hsa-miR-199b-5p	-0.75263	-0.442262440919876	0.00115640056872057
hsa-miR-1249-3p	hsa-miR-214-3p	-0.95204	-0.444072395563126	0.0010973809156869
hsa-miR-339-5p	hsa-miR-324-3p	0.76569	0.78307694196701	1118.82
hsa-miR-100-5p	hsa-miR-214-3p	0.83359	0.861176490783691	0.0444089
hsa-miR-744-5p	hsa-miR-500a-3p	0.88169	0.612941205501556	1.74265e+08
hsa-miR-181b-5p	hsa-miR-146a-5p	0.72576	0.32886877655983	0.0184566849182184
hsa-miR-21-5p	hsa-miR-199a-3p	0.90608	0.669804275035858	7.65534e+06
hsa-miR-339-5p	hsa-miR-132-5p	-0.82563	-0.558190047740936	2.08038e+09
hsa-miR-99a-5p	hsa-miR-99b-5p	0.72764	0.499276012182236	0.000191777569566121
hsa-miR-145-5p	hsa-miR-92a-3p	0.67279	0.312398195266724	0.0256252158179695
hsa-miR-222-3p	hsa-miR-339-5p	0.70601	0.409411758184433	0.00285191233308679
hsa-miR-181c-3p	hsa-miR-324-3p	-0.7941	-0.346244335174561	0.0128140915009622
hsa-let-7i-5p	hsa-let-7a-5p	0.92604	0.399909496307373	0.00364306934953085
hsa-miR-21-5p	hsa-miR-30b-5p	-0.67828	-0.520782887935638	8.93574e+09
hsa-miR-199a-5p	hsa-miR-195-5p	0.85115	0.548778295516968	3.05182e+09
hsa-let-7i-5p	hsa-miR-99b-5p	0.80092	0.478914022445679	0.000377719952449507
hsa-miR-195-5p	hsa-miR-744-5p	0.76212	0.485882341861725	0.000300947297800391
hsa-miR-361-5p	hsa-miR-125a-5p	0.82123	0.666877806186676	9.13984e+06
hsa-miR-221-3p	hsa-miR-103a-3p	0.78283	0.500723958015442	0.00018245473540901
hsa-miR-100-5p	hsa-miR-29b-1-5p	0.87343	0.381719470024109	0.00571060875089291
hsa-miR-99b-5p	hsa-let-7e-5p	0.78674	0.816470563411713	2.81997
hsa-miR-23a-3p	hsa-miR-1237-3p	-0.69879	-0.424796372652054	0.00188963254650876
hsa-miR-30b-5p	hsa-let-7i-5p	-0.79735	-0.641085982322693	4.01993e+07
hsa-miR-30b-5p	hsa-miR-199a-5p	-0.80194	-0.376199096441269	0.00651370883223468
hsa-miR-99a-5p	hsa-miR-132-3p	0.707	0.611312210559845	1.88885e+08
hsa-let-7d-5p	hsa-miR-222-3p	0.89343	0.279095023870468	0.0473306147645474
hsa-miR-125a-5p	hsa-miR-21-5p	0.81702	0.812218606472015	46.918
hsa-miR-222-3p	hsa-miR-143-3p	0.78792	0.417556554079056	0.00229897337800988
hsa-miR-103a-3p	hsa-miR-34a-5p	0.83867	0.333303153514862	0.0168468325993829
hsa-miR-500a-3p	hsa-let-7i-5p	0.68376	0.411764711141586	0.00268121388211129
hsa-let-7a-5p	hsa-miR-503-5p	0.72722	0.507239818572998	0.000145396869737136
hsa-miR-1301-3p	hsa-miR-199a-5p	0.76688	0.548325777053833	3.10766e+09
hsa-miR-103a-3p	hsa-miR-145-5p	0.77749	0.2835294008255	0.0437800694328752
hsa-miR-199a-5p	hsa-miR-132-3p	0.79017	0.650045275688171	2.44147e+06
hsa-miR-411-5p	hsa-miR-324-3p	-0.78085	-0.48678731918335	0.000292092143347578
hsa-miR-181a-5p	hsa-miR-125a-5p	0.74528	0.410859733819962	0.00274576560919337
hsa-miR-339-5p	hsa-miR-423-3p	0.85222	0.554117619991302	2.45905e+09
hsa-miR-199a-3p	hsa-miR-125b-5p	0.78514	0.853484153747559	0.177636
hsa-miR-181c-3p	hsa-miR-134-5p	-0.85672	-0.509592771530151	0.000133800601031631
hsa-miR-103a-3p	hsa-miR-23a-3p	0.93285	0.412217199802399	0.00264944470004069
hsa-miR-214-3p	hsa-miR-23a-3p	0.85183	0.319728493690491	0.0221894410266255
hsa-miR-1237-3p	hsa-miR-625-3p	0.85144	0.727511286735535	147352
hsa-miR-214-3p	hsa-miR-1301-3p	0.8226	0.485610872507095	0.000303650691438007
hsa-miR-125a-5p	hsa-miR-99b-5p	0.88856	0.778009057044983	1848.61
hsa-miR-708-5p	hsa-miR-1237-3p	-0.69802	-0.567692279815674	1.39612e+09
hsa-miR-181a-3p	hsa-miR-411-5p	0.93746	0.68597286939621	2.77162e+06
hsa-miR-99b-5p	hsa-miR-195-5p	0.85351	0.351312220096588	0.011477461553876
hsa-miR-99a-5p	hsa-let-7i-5p	0.85571	0.607782781124115	2.24559e+08
hsa-miR-24-3p	hsa-miR-21-5p	0.70249	0.36415883898735	0.00861364070268
hsa-miR-29b-3p	hsa-miR-107	0.66882	0.587692320346832	5.78457e+08
hsa-miR-361-5p	hsa-miR-132-3p	0.8727	0.650859713554382	2.33137e+07
hsa-miR-503-5p	hsa-miR-1301-3p	0.84813	0.469683259725571	0.000506638107511614
hsa-miR-125b-5p	hsa-miR-199a-3p	0.78514	0.853484153747559	0.177636
hsa-miR-181b-5p	hsa-miR-125a-5p	0.68113	0.403619915246964	0.00331367930480786
hsa-miR-411-5p	hsa-miR-107	-0.74548	-0.341176480054855	0.0142820012179925
hsa-miR-132-3p	hsa-miR-100-5p	0.73585	0.734841644763947	83022.2
hsa-miR-195-5p	hsa-let-7i-5p	0.94908	0.492126703262329	0.000244487375933078
hsa-miR-1249-3p	hsa-miR-23a-3p	-0.95097	-0.307601809501648	0.0281063345143342
hsa-miR-34a-5p	hsa-miR-99b-5p	0.67179	0.380904972553253	0.00582336907165493
hsa-miR-34a-5p	hsa-miR-199a-3p	0.8338	0.340090483427048	0.0146146032386238
hsa-miR-199a-3p	hsa-miR-181a-5p	0.89656	0.306334853172302	0.0287942198775419
hsa-let-7a-5p	hsa-miR-199a-3p	0.89027	0.694117665290833	1.62053e+06
hsa-miR-199a-3p	hsa-miR-379-5p	0.70991	0.793936669826508	364.153
hsa-miR-103a-3p	hsa-miR-136-3p	-0.7642	-0.433031678199768	0.00150390854903937
hsa-miR-27b-3p	hsa-miR-24-3p	0.77158	0.378190040588379	0.00621339334599247
hsa-miR-134-5p	hsa-miR-339-5p	0.78032	0.327963799238205	0.0188007739064768
hsa-miR-29b-3p	hsa-miR-221-3p	0.70897	0.607420802116394	2.28552e+08
hsa-miR-1301-3p	hsa-miR-1249-3p	-0.76533	-0.339547514915466	0.0147833609414891
hsa-miR-125b-5p	hsa-miR-100-5p	0.86722	0.755022644996643	15451.4
hsa-miR-199a-3p	hsa-miR-1249-3p	-0.94791	-0.418552041053772	0.00223838533628884
hsa-miR-195-5p	hsa-miR-99a-5p	0.86678	0.779094994068146	166.187
hsa-miR-23b-3p	hsa-let-7d-5p	0.87135	0.506063342094421	0.00015153227429332
hsa-miR-1301-3p	hsa-let-7a-5p	0.81866	0.444162905216217	0.00109450168953051
hsa-miR-500a-3p	hsa-miR-503-5p	0.9167	0.41257917881012	0.00262427062757498
hsa-miR-487b-3p	hsa-miR-134-5p	-0.88385	-0.346787333488464	0.0126647721978372
hsa-miR-503-5p	hsa-miR-181a-5p	0.75839	0.382533937692642	0.00559976482250057
hsa-miR-324-3p	hsa-miR-181c-3p	-0.7941	-0.346244335174561	0.0128140915009622
hsa-miR-99a-5p	hsa-miR-199a-5p	0.73582	0.647601783275604	2.80168e+07
hsa-miR-503-5p	hsa-miR-221-3p	0.74133	0.308687776327133	0.0275276892918153
hsa-miR-487b-3p	hsa-miR-181c-3p	0.98709	0.365882366895676	0.00828107244989162
hsa-miR-103a-3p	hsa-miR-221-3p	0.78283	0.500723958015442	0.00018245473540901
hsa-miR-361-5p	hsa-miR-195-5p	0.94324	0.546425342559814	3.35263e+09
hsa-miR-222-3p	hsa-miR-132-5p	-0.88174	-0.411945700645447	0.00266846638488394
hsa-miR-502-3p	hsa-let-7a-5p	0.81437	0.492398202419281	0.000242266738627483
hsa-let-7d-5p	hsa-miR-324-3p	0.7831	0.421990960836411	0.00203984134302759
hsa-miR-423-3p	hsa-miR-27b-3p	0.73065	0.313936650753021	0.0248693681715983
hsa-miR-222-3p	hsa-miR-324-3p	0.68234	0.314932137727737	0.0243903210621044
hsa-miR-1227-3p	hsa-miR-625-3p	0.7894	0.548416316509247	3.09641e+09
hsa-miR-181b-5p	hsa-let-7i-5p	0.92658	0.37656107544899	0.00645818517801722
hsa-miR-379-5p	hsa-let-7e-5p	0.7421	0.65366518497467	1.98665e+07
hsa-let-7d-5p	hsa-miR-423-3p	0.88996	0.303438901901245	0.0304194256836667
hsa-miR-502-3p	hsa-miR-30b-5p	-0.97167	-0.317737549543381	0.0230818030027833
hsa-miR-181a-3p	hsa-miR-324-3p	-0.85997	-0.485882341861725	0.000300947297800391
hsa-miR-324-3p	hsa-miR-181a-3p	-0.85997	-0.485882341861725	0.000300947297800391
hsa-miR-744-5p	hsa-miR-181d-5p	0.71159	0.38977375626564	0.0046942852495957
hsa-miR-625-3p	hsa-miR-379-5p	-0.7245	-0.294027149677277	0.036237131084657
hsa-miR-92a-3p	hsa-miR-136-3p	-0.75993	-0.315837115049362	0.0239615757865721
hsa-miR-361-5p	hsa-miR-214-3p	0.95663	0.709864258766174	545398
hsa-miR-1301-3p	hsa-miR-503-5p	0.84813	0.469683259725571	0.000506638107511614
hsa-miR-132-3p	hsa-miR-199a-3p	0.82344	0.73230767250061	101447
hsa-miR-26a-5p	hsa-miR-27b-3p	0.77659	0.370045244693756	0.00752335329071907
hsa-miR-199a-3p	hsa-miR-502-3p	0.85256	0.445339351892471	0.00105768823183938
hsa-miR-339-5p	hsa-miR-181a-3p	-0.77704	-0.471764713525772	0.00047451927450437
hsa-miR-145-5p	hsa-miR-103a-3p	0.77749	0.2835294008255	0.0437800694328752
hsa-miR-361-5p	hsa-let-7a-5p	0.88395	0.504343867301941	0.000160924720646882
hsa-miR-21-5p	hsa-miR-132-3p	0.68937	0.450593948364258	0.00090644521372818
hsa-miR-411-5p	hsa-miR-339-5p	-0.67986	-0.492398202419281	0.000242266738627483
hsa-miR-132-3p	hsa-miR-195-5p	0.92273	0.686244368553162	2.72323e+06
hsa-miR-214-3p	hsa-let-7a-5p	0.82275	0.674841642379761	5.61618e+06
hsa-miR-199a-3p	hsa-miR-99a-5p	0.90084	0.789049744606018	608.358
hsa-miR-195-5p	hsa-miR-503-5p	0.8268	0.451674222946167	0.000877872327520901
hsa-miR-125a-5p	hsa-miR-199a-3p	0.85862	0.766696810722351	5416.8
hsa-miR-29b-1-5p	hsa-miR-199a-3p	0.75004	0.360090494155884	0.0094448716371518
hsa-miR-34a-5p	hsa-let-7i-5p	0.92498	0.402714937925339	0.00339149619622536
hsa-miR-181a-5p	hsa-miR-34a-5p	0.87355	0.510045230388641	0.000131669927122768
hsa-miR-361-5p	hsa-miR-99b-5p	0.90404	0.671855211257935	6.75315e+06
hsa-miR-125a-5p	hsa-let-7i-5p	0.74846	0.602352917194366	2.91852e+08
hsa-miR-744-5p	hsa-miR-132-3p	0.90508	0.453122168779373	0.000840843759123633
hsa-miR-181a-5p	hsa-miR-503-5p	0.75839	0.382533937692642	0.00559976482250057
hsa-miR-136-3p	hsa-miR-92a-3p	-0.75993	-0.315837115049362	0.0239615757865721
hsa-miR-125a-5p	hsa-miR-199a-5p	0.74719	0.769230782985687	4280.07
hsa-miR-21-5p	hsa-miR-125b-5p	0.77937	0.513587534427643	0.000116029176349564
hsa-miR-23b-3p	hsa-miR-27b-3p	0.7266	0.860543012619019	0.0444089
hsa-let-7a-5p	hsa-miR-132-3p	0.78878	0.420181006193161	0.00214229524487508
hsa-let-7a-5p	hsa-miR-1301-3p	0.81866	0.444162905216217	0.00109450168953051
hsa-miR-26a-5p	hsa-miR-181a-3p	-0.71535	-0.292217195034027	0.0374550603709813
hsa-miR-222-3p	hsa-miR-107	0.91392	0.603981912136078	2.69919e+08
hsa-miR-411-5p	hsa-miR-181a-3p	0.93746	0.68597286939621	2.77162e+06
hsa-miR-132-3p	hsa-let-7i-5p	0.8643	0.50968325138092	0.000133372022361744
hsa-miR-214-3p	hsa-miR-379-5p	0.70505	0.851493239402771	0.244249
hsa-miR-29b-3p	hsa-miR-222-3p	0.76615	0.699909508228302	1.09452e+06
hsa-miR-744-5p	hsa-miR-214-3p	0.81043	0.637375593185425	4.91896e+07
hsa-miR-30d-5p	hsa-miR-30c-5p	0.86888	0.598823547363281	3.45171e+08
hsa-miR-181a-3p	hsa-miR-136-3p	0.82609	0.598280549049377	3.54135e+07
hsa-miR-1301-3p	hsa-miR-502-3p	0.97157	0.284253388643265	0.0432216328041681
hsa-miR-222-3p	hsa-miR-181b-5p	0.90662	0.430769234895706	0.00160216834006799
hsa-miR-99b-5p	hsa-miR-214-3p	0.85179	0.672488689422607	6.4953e+06
hsa-miR-214-3p	hsa-miR-199a-3p	0.94419	0.932850658893585	0
hsa-miR-181a-3p	hsa-miR-181c-3p	0.97281	0.581809937953949	7.54132e+08
hsa-let-7i-5p	hsa-miR-199a-3p	0.97141	0.717828035354614	305853
hsa-miR-29b-1-5p	hsa-miR-125b-5p	0.68151	0.292307704687119	0.0373933643678641
hsa-let-7a-5p	hsa-let-7i-5p	0.92604	0.399909496307373	0.00364306934953085
hsa-miR-199a-5p	hsa-miR-214-3p	0.93319	0.892488658428192	0
hsa-miR-1249-3p	hsa-let-7i-5p	-0.90401	-0.312669694423676	0.0254904457054805
hsa-miR-181a-3p	hsa-miR-339-5p	-0.77704	-0.471764713525772	0.00047451927450437
hsa-miR-487b-3p	hsa-miR-132-5p	0.90888	0.650678753852844	2.35543e+06
hsa-miR-34a-5p	hsa-miR-100-5p	0.75217	0.417466074228287	0.00230455170637223
hsa-miR-181a-5p	hsa-miR-107	0.89107	0.322262436151505	0.0210959036370568
hsa-miR-199a-3p	hsa-miR-214-3p	0.94419	0.932850658893585	0
hsa-miR-125b-5p	hsa-let-7a-5p	0.71982	0.724253416061401	189037
hsa-miR-1301-3p	hsa-miR-100-5p	0.71918	0.339909493923187	0.014670672049564
hsa-miR-625-3p	hsa-miR-214-3p	-0.90804	-0.324072390794754	0.0203429630582534
hsa-miR-23b-3p	hsa-miR-24-3p	0.88216	0.466968327760696	0.000551478908178638
hsa-miR-100-5p	hsa-miR-1301-3p	0.71918	0.339909493923187	0.014670672049564
hsa-miR-34a-5p	hsa-miR-214-3p	0.87283	0.305339366197586	0.0293445151926321
hsa-miR-34a-5p	hsa-miR-382-5p	0.68672	0.339547514915466	0.0147833609414891
hsa-miR-146a-5p	hsa-miR-107	0.71989	0.282262444496155	0.0447715139829978
hsa-miR-181a-3p	hsa-miR-134-5p	-0.90072	-0.49031674861908	0.000259770156390227
hsa-miR-125b-5p	hsa-miR-361-5p	0.69755	0.608144819736481	2.2063e+07
hsa-miR-125b-5p	hsa-miR-125a-3p	-0.67327	-0.448325783014297	0.00096917024184684
hsa-miR-24-3p	hsa-miR-23a-3p	0.88483	0.857013583183289	0.0888178
hsa-miR-23a-3p	hsa-miR-103a-3p	0.93285	0.412217199802399	0.00264944470004069
hsa-miR-214-3p	hsa-let-7i-5p	0.94252	0.605067849159241	2.56159e+08
hsa-miR-30b-5p	hsa-let-7a-5p	-0.73455	-0.299728512763977	0.0326125789309997
hsa-miR-99b-5p	hsa-miR-100-5p	0.80469	0.637013554573059	5.01607e+07
hsa-let-7a-5p	hsa-miR-125a-5p	0.71181	0.680995464324951	381525
hsa-miR-503-5p	hsa-miR-382-5p	0.85004	0.811221718788147	52.7578
hsa-miR-99a-5p	hsa-miR-214-3p	0.78531	0.792488694190979	42.4549
hsa-miR-30c-5p	hsa-let-7i-5p	-0.87593	-0.538642525672913	4.55269e+09
hsa-miR-1301-3p	hsa-miR-625-3p	-0.76127	-0.350678741931915	0.0116376916861274
hsa-miR-663b	hsa-miR-1246	0.79702	0.566334843635559	1.47909e+09
hsa-miR-423-3p	hsa-miR-222-3p	0.81666	0.43728506565094	0.00133362948158089
hsa-let-7i-5p	hsa-miR-502-3p	0.90207	0.296289592981339	0.0347608983778909
hsa-miR-99a-5p	hsa-miR-361-5p	0.84658	0.70895928144455	581744
hsa-miR-199a-3p	hsa-let-7i-5p	0.97141	0.717828035354614	305853
hsa-miR-503-5p	hsa-miR-744-5p	0.71029	0.501990973949432	0.00017463745207924
hsa-miR-379-5p	hsa-miR-1249-3p	-0.79985	-0.464162886142731	0.00060154730329387
hsa-miR-500a-3p	hsa-miR-132-3p	0.85349	0.396199107170105	0.00400096608264056
hsa-miR-199a-5p	hsa-miR-23a-3p	0.90226	0.560000002384186	1.93e+08
hsa-miR-214-3p	hsa-miR-132-3p	0.93825	0.746063351631165	33231.2
hsa-miR-181b-5p	hsa-miR-103a-3p	0.89865	0.300000011920929	0.0324477713956168
hsa-miR-222-3p	hsa-miR-23a-3p	0.87994	0.439547508955002	0.0012502649654933
hsa-miR-222-3p	hsa-miR-411-5p	-0.76513	-0.490226238965988	0.000260556692956992
hsa-miR-99b-5p	hsa-miR-181b-5p	0.81989	0.458733022212982	0.000710246568842443
hsa-miR-214-3p	hsa-miR-181b-5p	0.87923	0.320904970169067	0.0216759276728973
hsa-miR-199b-5p	hsa-miR-99b-3p	-0.75263	-0.442262440919876	0.00115640056872057
hsa-miR-23a-3p	hsa-let-7e-5p	0.77066	0.407511323690414	0.00299672695007547
hsa-miR-423-3p	hsa-let-7d-5p	0.88996	0.303438901901245	0.0304194256836667
hsa-miR-21-5p	hsa-miR-181b-5p	0.8403	0.545446336269379	3.48563e+09
hsa-miR-199a-5p	hsa-miR-125a-5p	0.74719	0.769230782985687	4280.07
hsa-miR-195-5p	hsa-miR-382-5p	0.69445	0.616651594638824	1.44806e+08
hsa-miR-199a-5p	hsa-miR-1249-3p	-0.9453	-0.48832580447197	0.000277579159749797
hsa-miR-27b-5p	hsa-miR-181d-5p	0.80872	0.291221708059311	0.0381391902725254
hsa-miR-21-5p	hsa-miR-29b-1-5p	0.83615	0.3720782995224	0.0071757173920286
hsa-miR-181b-5p	hsa-miR-107	0.93367	0.289411753416061	0.0394094155781004
hsa-miR-23a-3p	hsa-miR-125b-5p	0.69111	0.340723991394043	0.0144197876904157
hsa-miR-103a-3p	hsa-miR-339-5p	0.80741	0.433122158050537	0.00150009328171263
hsa-miR-132-3p	hsa-let-7a-5p	0.78878	0.420181006193161	0.00214229524487508
hsa-miR-1237-3p	hsa-miR-1227-3p	0.75426	0.540452480316162	4.24285e+09
hsa-miR-181a-5p	hsa-miR-23a-3p	0.88642	0.563891410827637	1.64002e+09
hsa-miR-134-5p	hsa-miR-181c-3p	-0.85672	-0.509592771530151	0.000133800601031631
hsa-miR-23a-3p	hsa-miR-99b-5p	0.93211	0.43158370256424	0.00156615485412592
hsa-miR-382-5p	hsa-miR-503-5p	0.85004	0.811221718788147	52.7578
hsa-miR-382-5p	hsa-miR-195-5p	0.69445	0.616651594638824	1.44806e+08
hsa-miR-744-5p	hsa-miR-361-5p	0.67193	0.545701384544373	3.45052e+09
hsa-miR-21-5p	hsa-miR-30c-5p	-0.75234	-0.372214049100876	0.007153011122778
hsa-miR-199a-5p	hsa-miR-199a-3p	0.94236	0.893936634063721	0
hsa-miR-708-5p	hsa-miR-103a-3p	0.71582	0.342986434698105	0.0137420501753156
hsa-miR-487b-3p	hsa-miR-136-3p	0.78689	0.802624464035034	14.122
hsa-miR-181b-5p	hsa-miR-132-3p	0.85866	0.303076922893524	0.0306278330470207
hsa-miR-503-5p	hsa-miR-23a-3p	0.70227	0.394208133220673	0.00420547704629759
hsa-miR-103a-3p	hsa-miR-181a-5p	0.97001	0.427239805459976	0.00176690990030659
hsa-miR-500a-3p	hsa-miR-379-5p	0.81842	0.438190042972565	0.00129970542294533
hsa-miR-1301-3p	hsa-let-7i-5p	0.86733	0.373755663633347	0.0068995030749317
hsa-miR-502-3p	hsa-miR-361-5p	0.87872	0.579095005989075	8.50851e+08
hsa-miR-136-3p	hsa-miR-181c-3p	0.79549	0.412307679653168	0.00264313225663826
hsa-miR-100-5p	hsa-miR-181a-5p	0.80406	0.3842533826828	0.00537191736698439
hsa-miR-411-5p	hsa-miR-181c-3p	0.85263	0.393031686544418	0.00433059014683179
hsa-miR-24-3p	hsa-let-7e-5p	0.71745	0.300995469093323	0.0318494035268282
hsa-let-7i-5p	hsa-miR-1249-3p	-0.90401	-0.312669694423676	0.0254904457054805
hsa-miR-1249-3p	hsa-let-7a-5p	-0.85877	-0.403981894254684	0.00328299739379467
hsa-miR-23a-3p	hsa-miR-145-5p	0.90112	0.35737556219101	0.010037370677666
hsa-miR-24-3p	hsa-miR-222-3p	0.81552	0.575656116008759	9.89838e+08
hsa-miR-29b-1-5p	hsa-miR-361-5p	0.69692	0.53755658864975	4.74843e+09
hsa-miR-136-3p	hsa-miR-411-5p	0.86654	0.948687791824341	0
hsa-miR-503-5p	hsa-miR-21-5p	0.73499	0.682792186737061	3.40201e+06
hsa-miR-361-5p	hsa-miR-125b-5p	0.69755	0.608144819736481	2.2063e+07
hsa-miR-125a-5p	hsa-miR-181b-5p	0.68113	0.403619915246964	0.00331367930480786
hsa-miR-382-5p	hsa-miR-21-5p	0.68891	0.621291995048523	1.14481e+08
hsa-miR-199a-5p	hsa-miR-181b-5p	0.84985	0.45647057890892	0.000760533249672957
hsa-miR-1304-5p	hsa-miR-27b-3p	-0.69707	-0.414389133453369	0.0025015466910836
hsa-miR-221-3p	hsa-miR-92a-3p	0.87883	0.417556554079056	0.00229897337800988
hsa-miR-1249-3p	hsa-miR-379-5p	-0.79985	-0.464162886142731	0.00060154730329387
hsa-miR-214-3p	hsa-miR-99b-5p	0.85179	0.672488689422607	6.4953e+06
hsa-miR-34a-5p	hsa-miR-21-5p	0.82519	0.307410329580307	0.0282094083478484
hsa-miR-99a-5p	hsa-miR-125b-5p	0.95829	0.788235306739807	661.826
hsa-miR-625-3p	hsa-miR-1227-3p	0.7894	0.548416316509247	3.09641e+09
hsa-miR-26a-5p	hsa-miR-222-3p	0.85026	0.277466058731079	0.0486924167965079
hsa-let-7e-5p	hsa-miR-382-5p	0.69673	0.646787345409393	2.93238e+07
hsa-miR-29b-3p	hsa-miR-145-5p	0.75977	0.330407232046127	0.0178839898402343
hsa-let-7d-5p	hsa-let-7g-5p	0.84023	0.317104071378708	0.0233719902863978
hsa-miR-99b-5p	hsa-miR-34a-5p	0.67179	0.380904972553253	0.00582336907165493
hsa-let-7d-5p	hsa-miR-23a-3p	0.87936	0.300452500581741	0.0321746345167657
hsa-miR-21-5p	hsa-miR-502-3p	0.80874	0.284919112920761	0.042713296596441
hsa-miR-99b-5p	hsa-miR-181a-5p	0.88695	0.534298658370972	5.38297e+09
hsa-miR-744-5p	hsa-miR-1301-3p	0.70507	0.515113115310669	0.000109831757699741
hsa-miR-222-3p	hsa-miR-92a-3p	0.96694	0.407963812351227	0.00296166991677582
hsa-miR-100-5p	hsa-let-7i-5p	0.91603	0.732941150665283	96509.6
hsa-miR-199a-5p	hsa-miR-21-5p	0.77511	0.721665322780609	229832
hsa-miR-23a-3p	hsa-miR-199a-3p	0.92391	0.378190040588379	0.00621339334599247
hsa-miR-134-5p	hsa-miR-136-3p	-0.8386	-0.396470576524734	0.00397376993264187
hsa-miR-195-5p	hsa-miR-199a-5p	0.85115	0.548778295516968	3.05182e+09
hsa-let-7e-5p	hsa-miR-379-5p	0.7421	0.65366518497467	1.98665e+07
hsa-miR-99b-5p	hsa-miR-21-5p	0.72278	0.532413184642792	5.78484e+09
hsa-miR-29b-1-5p	hsa-miR-125a-5p	0.76924	0.462533950805664	0.000632464667271737
hsa-let-7i-5p	hsa-miR-30c-5p	-0.87593	-0.538642525672913	4.55269e+09
hsa-miR-23a-3p	hsa-let-7d-5p	0.87936	0.300452500581741	0.0321746345167657
hsa-miR-503-5p	hsa-miR-199a-5p	0.67813	0.805701375007629	99.8313
hsa-miR-744-5p	hsa-miR-502-3p	0.75782	0.558914005756378	2.01898e+09
hsa-miR-1237-3p	hsa-miR-23a-3p	-0.69879	-0.424796372652054	0.00188963254650876
hsa-miR-99a-5p	hsa-miR-100-5p	0.93265	0.86307692527771	0.0444089
hsa-miR-99b-5p	hsa-miR-125a-5p	0.88856	0.778009057044983	1848.61
hsa-miR-503-5p	hsa-miR-195-5p	0.8268	0.451674222946167	0.000877872327520901
hsa-miR-199a-3p	hsa-miR-361-5p	0.96954	0.671855211257935	6.75315e+06
hsa-let-7e-5p	hsa-miR-125a-5p	0.76747	0.560090482234955	1.92275e+08
hsa-miR-29b-1-5p	hsa-miR-21-5p	0.83615	0.3720782995224	0.0071757173920286
hsa-miR-625-3p	hsa-miR-1301-3p	-0.76127	-0.350678741931915	0.0116376916861274
hsa-let-7i-5p	hsa-miR-181a-5p	0.91081	0.388778269290924	0.00481063156856854
hsa-miR-134-5p	hsa-miR-487b-3p	-0.88385	-0.346787333488464	0.0126647721978372
hsa-miR-503-5p	hsa-miR-199a-3p	0.71677	0.763438940048218	7301.14
hsa-miR-132-3p	hsa-miR-181a-5p	0.86094	0.285882353782654	0.0419864613028293
hsa-miR-34a-5p	hsa-miR-199a-5p	0.81146	0.451674222946167	0.000877872327520901
hsa-miR-411-5p	hsa-miR-134-5p	-0.87558	-0.386877834796906	0.00503977852177329
hsa-miR-663b	hsa-miR-1254	0.69582	0.455113112926483	0.000792220494209905
hsa-miR-21-5p	hsa-miR-99a-5p	0.84112	0.382577210664749	0.00559392862082131
hsa-miR-411-5p	hsa-miR-92a-3p	-0.82345	-0.286244332790375	0.0417159569999797
hsa-miR-500a-3p	hsa-miR-30c-5p	-0.78044	-0.352036207914352	0.0112966644112851
hsa-miR-181b-5p	hsa-miR-1249-3p	-0.8276	-0.283981889486313	0.0434303620370198
hsa-miR-181a-5p	hsa-miR-361-5p	0.92108	0.354208141565323	0.0107689040267167
hsa-miR-125b-5p	hsa-miR-23a-3p	0.69111	0.340723991394043	0.0144197876904157
hsa-miR-21-5p	hsa-miR-379-5p	0.67564	0.584274232387543	6.75259e+08
hsa-let-7e-5p	hsa-miR-99b-5p	0.78674	0.816470563411713	2.81997
hsa-miR-1227-3p	hsa-miR-1237-3p	0.75426	0.540452480316162	4.24285e+09
hsa-miR-181a-5p	hsa-miR-99b-5p	0.88695	0.534298658370972	5.38297e+09
hsa-miR-361-5p	hsa-miR-30b-5p	-0.78429	-0.301538467407227	0.031526890400934
hsa-let-7i-5p	hsa-miR-1301-3p	0.86733	0.373755663633347	0.0068995030749317
hsa-miR-222-3p	hsa-miR-181a-5p	0.94787	0.468416303396225	0.000527136840640319
hsa-miR-199a-5p	hsa-miR-99a-5p	0.73582	0.647601783275604	2.80168e+07
hsa-miR-99a-5p	hsa-miR-1249-3p	-0.80376	-0.452579200267792	0.000854561457776182
hsa-miR-125b-5p	hsa-miR-21-5p	0.77937	0.513587534427643	0.000116029176349564
hsa-miR-411-5p	hsa-miR-26a-5p	-0.7369	-0.350226253271103	0.0117533166513879
hsa-miR-502-3p	hsa-miR-500a-3p	0.85371	0.938914000988007	0
hsa-miR-92a-3p	hsa-miR-107	0.85159	0.348235279321671	0.0122738751530851
hsa-miR-503-5p	hsa-let-7a-5p	0.72722	0.507239818572998	0.000145396869737136
hsa-miR-411-5p	hsa-miR-487b-3p	0.85841	0.788325786590576	655.653
hsa-let-7d-5p	hsa-miR-107	0.87287	0.418461531400681	0.00224383481613444
hsa-miR-132-3p	hsa-miR-21-5p	0.68937	0.450593948364258	0.00090644521372818
hsa-miR-503-5p	hsa-miR-500a-3p	0.9167	0.41257917881012	0.00262427062757498
hsa-miR-24-3p	hsa-miR-27b-3p	0.77158	0.378190040588379	0.00621339334599247
hsa-miR-199a-3p	hsa-miR-1301-3p	0.77154	0.548778295516968	3.05182e+09
hsa-miR-99b-5p	hsa-miR-199a-3p	0.86332	0.60470587015152	2.60671e+08
hsa-miR-23a-3p	hsa-miR-222-3p	0.87994	0.439547508955002	0.0012502649654933
hsa-miR-136-3p	hsa-miR-181a-3p	0.82609	0.598280549049377	3.54135e+07
hsa-miR-99a-5p	hsa-miR-21-5p	0.84112	0.382577210664749	0.00559392862082131
hsa-miR-27b-3p	hsa-miR-1304-5p	-0.69707	-0.414389133453369	0.0025015466910836
hsa-miR-181b-5p	hsa-miR-222-3p	0.90662	0.430769234895706	0.00160216834006799
hsa-miR-500a-3p	hsa-miR-502-3p	0.85371	0.938914000988007	0
hsa-miR-1249-3p	hsa-miR-21-5p	-0.77928	-0.42375835776329	0.00194402279915229
hsa-miR-181b-5p	hsa-miR-221-3p	0.87226	0.522805452346802	8.29436e+09
hsa-miR-125a-5p	hsa-miR-100-5p	0.90319	0.679185509681702	4.27885e+06
hsa-let-7d-5p	hsa-miR-23b-3p	0.87135	0.506063342094421	0.00015153227429332
hsa-miR-30b-5p	hsa-miR-502-3p	-0.97167	-0.317737549543381	0.0230818030027833
hsa-let-7i-5p	hsa-miR-361-5p	0.95844	0.462533950805664	0.000632464667271737
hsa-let-7g-5p	hsa-let-7d-5p	0.84023	0.317104071378708	0.0233719902863978
hsa-miR-132-5p	hsa-miR-339-5p	-0.82563	-0.558190047740936	2.08038e+09
hsa-miR-23b-3p	hsa-miR-423-3p	0.74794	0.389411777257919	0.00473630237700373
hsa-let-7d-5p	hsa-miR-503-5p	0.79613	0.30407240986824	0.0300575276643693
hsa-miR-199a-3p	hsa-miR-21-5p	0.90608	0.669804275035858	7.65534e+06
hsa-miR-199a-3p	hsa-miR-625-3p	-0.84873	-0.338099539279938	0.015241556153712
hsa-miR-502-3p	hsa-miR-1301-3p	0.97157	0.284253388643265	0.0432216328041681
hsa-miR-503-5p	hsa-miR-181b-5p	0.79135	0.390407234430313	0.00462153974960033
hsa-miR-214-3p	hsa-miR-125a-5p	0.71536	0.765972852706909	5790.7
hsa-miR-487b-3p	hsa-miR-411-5p	0.85841	0.788325786590576	655.653
hsa-miR-29b-3p	hsa-miR-24-3p	0.77164	0.298642545938492	0.0332787523935425
hsa-miR-132-5p	hsa-miR-324-3p	-0.89864	-0.547601819038391	3.19897e+09
hsa-miR-1301-3p	hsa-miR-500a-3p	0.82364	0.342714935541153	0.0138219136577771
hsa-miR-125a-5p	hsa-let-7e-5p	0.76747	0.560090482234955	1.92275e+08
hsa-miR-143-3p	hsa-miR-145-5p	0.95183	0.940181016921997	0
hsa-let-7a-5p	hsa-miR-23a-3p	0.81845	0.297737568616867	0.0338424821310777
hsa-miR-199a-3p	hsa-miR-30b-5p	-0.73835	-0.549773752689362	2.9322e+09
hsa-miR-125a-5p	hsa-miR-361-5p	0.82123	0.666877806186676	9.13984e+06
hsa-miR-146a-5p	hsa-miR-29b-3p	0.74934	0.511131227016449	0.000126681621793745
hsa-miR-136-3p	hsa-miR-26a-5p	-0.77862	-0.329954743385315	0.0180508427960213
hsa-miR-125a-3p	hsa-miR-125b-5p	-0.67327	-0.448325783014297	0.00096917024184684
hsa-miR-222-3p	hsa-miR-423-3p	0.81666	0.43728506565094	0.00133362948158089
hsa-miR-181b-5p	hsa-miR-181a-5p	0.96393	0.91076922416687	0
hsa-miR-199a-5p	hsa-miR-100-5p	0.81583	0.755927622318268	14275.4
hsa-miR-379-5p	hsa-miR-503-5p	0.86625	0.791402697563171	475.975
hsa-miR-199a-5p	hsa-miR-99b-5p	0.81711	0.698009073734283	1.2462e+06
hsa-miR-99a-5p	hsa-miR-199a-3p	0.90084	0.789049744606018	608.358
hsa-miR-487b-3p	hsa-miR-222-3p	-0.71104	-0.376108586788177	0.00652765686564272
hsa-miR-145-5p	hsa-miR-99b-5p	0.88827	0.315203607082367	0.0242610376999839
hsa-miR-30c-5p	hsa-miR-500a-3p	-0.78044	-0.352036207914352	0.0112966644112851
hsa-miR-27b-3p	hsa-miR-26a-5p	0.77659	0.370045244693756	0.00752335329071907
hsa-miR-214-3p	hsa-miR-195-5p	0.95418	0.733393669128418	93122.4
hsa-miR-21-5p	hsa-miR-221-3p	0.90544	0.489512383937836	0.000266836354194666
hsa-miR-214-3p	hsa-miR-500a-3p	0.79148	0.516380071640015	0.000104916505702768
hsa-miR-423-3p	hsa-miR-103a-3p	0.87265	0.351855218410492	0.0113416306008047
hsa-miR-100-5p	hsa-miR-361-5p	0.88956	0.749230742454529	25442.4
hsa-miR-26a-5p	hsa-miR-136-3p	-0.77862	-0.329954743385315	0.0180508427960213
hsa-miR-361-5p	hsa-miR-1249-3p	-0.92934	-0.387511312961578	0.00496235614249363
hsa-miR-125a-5p	hsa-miR-29b-1-5p	0.76924	0.462533950805664	0.000632464667271737
hsa-miR-143-3p	hsa-miR-99b-5p	0.94984	0.356380105018616	0.0102625117569408
hsa-miR-21-5p	hsa-miR-24-3p	0.70249	0.36415883898735	0.00861364070268
hsa-let-7a-5p	hsa-miR-1249-3p	-0.85877	-0.403981894254684	0.00328299739379467
hsa-miR-99b-5p	hsa-miR-199a-5p	0.81711	0.698009073734283	1.2462e+06
hsa-miR-214-3p	hsa-miR-100-5p	0.83359	0.861176490783691	0.0444089
hsa-let-7a-5p	hsa-miR-100-5p	0.84347	0.545067846775055	3.53835e+09
hsa-let-7i-5p	hsa-miR-503-5p	0.76869	0.534841656684875	5.27208e+08
hsa-miR-30b-5p	hsa-miR-744-5p	-0.73109	-0.302081435918808	0.0312071133786032
hsa-miR-382-5p	hsa-let-7e-5p	0.69673	0.646787345409393	2.93238e+07
hsa-miR-550a-5p	hsa-miR-939-5p	0.81852	0.320814490318298	0.0217150617112762
hsa-miR-500a-3p	hsa-miR-382-5p	0.6768	0.402081459760666	0.00344692218664866
hsa-miR-146a-5p	hsa-let-7i-5p	0.79446	0.302714943885803	0.0308374270682112
hsa-miR-100-5p	hsa-miR-21-5p	0.96329	0.549338161945343	2.984e+09
hsa-miR-195-5p	hsa-miR-100-5p	0.87058	0.759456992149353	10449
hsa-miR-181c-3p	hsa-miR-181a-3p	0.97281	0.581809937953949	7.54132e+08
hsa-miR-100-5p	hsa-let-7a-5p	0.84347	0.545067846775055	3.53835e+09
hsa-miR-625-3p	hsa-miR-708-5p	-0.82351	-0.388687789440155	0.00482133054472245
hsa-miR-146a-5p	hsa-miR-181b-5p	0.72576	0.32886877655983	0.0184566849182184
hsa-miR-361-5p	hsa-miR-21-5p	0.8273	0.493766278028488	0.000231353342339702
hsa-let-7i-5p	hsa-miR-181b-5p	0.92658	0.37656107544899	0.00645818517801722
hsa-miR-502-3p	hsa-miR-379-5p	0.67322	0.339366525411606	0.0148399819778935
hsa-miR-99a-5p	hsa-miR-125a-5p	0.82335	0.617013573646545	1.42195e+08
hsa-miR-502-3p	hsa-miR-21-5p	0.80874	0.284919112920761	0.042713296596441
hsa-miR-125a-5p	hsa-miR-181a-5p	0.74528	0.410859733819962	0.00274576560919337
hsa-let-7a-5p	hsa-miR-199a-5p	0.83276	0.633755683898926	5.97413e+07
hsa-miR-23a-3p	hsa-let-7i-5p	0.84635	0.328054308891296	0.0187661176095915
hsa-miR-107	hsa-miR-103a-3p	0.84007	0.8285973072052	6.12843
hsa-miR-222-3p	hsa-miR-24-3p	0.81552	0.575656116008759	9.89838e+08
hsa-miR-29b-3p	hsa-miR-146a-5p	0.74934	0.511131227016449	0.000126681621793745
hsa-miR-23a-3p	hsa-miR-181a-5p	0.88642	0.563891410827637	1.64002e+09
hsa-miR-99b-5p	hsa-miR-361-5p	0.90404	0.671855211257935	6.75315e+06
hsa-miR-107	hsa-miR-221-3p	0.93882	0.61221718788147	1.80628e+08
hsa-miR-125a-5p	hsa-miR-125a-3p	-0.72919	-0.563891410827637	1.64002e+09
hsa-let-7i-5p	hsa-miR-100-5p	0.91603	0.732941150665283	96509.6
hsa-miR-199a-3p	hsa-miR-199a-5p	0.94236	0.893936634063721	0
hsa-let-7i-5p	hsa-miR-132-3p	0.8643	0.50968325138092	0.000133372022361744
hsa-miR-339-5p	hsa-miR-222-3p	0.70601	0.409411758184433	0.00285191233308679
hsa-miR-199a-3p	hsa-miR-34a-5p	0.8338	0.340090483427048	0.0146146032386238
hsa-miR-708-5p	hsa-miR-24-3p	0.79769	0.440180987119675	0.00122777405478547
hsa-miR-500a-3p	hsa-miR-744-5p	0.88169	0.612941205501556	1.74265e+08
hsa-miR-30b-5p	hsa-miR-503-5p	-0.80081	-0.361538469791412	0.00914141060369955
hsa-miR-125a-3p	hsa-miR-125a-5p	-0.72919	-0.563891410827637	1.64002e+09
hsa-miR-744-5p	hsa-miR-1249-3p	-0.72071	-0.3135746717453	0.0250455051953475
hsa-miR-222-3p	hsa-miR-708-5p	0.76474	0.385067880153656	0.00526684686597001
hsa-miR-23b-3p	hsa-miR-23a-3p	0.96351	0.40307691693306	0.00336017914646281
hsa-miR-181b-5p	hsa-miR-214-3p	0.87923	0.320904970169067	0.0216759276728973
hsa-miR-411-5p	hsa-miR-132-5p	0.91269	0.823529422283173	11.7684
hsa-miR-21-5p	hsa-miR-100-5p	0.96329	0.549338161945343	2.984e+09
hsa-miR-195-5p	hsa-miR-125b-5p	0.72406	0.688325762748718	2.37779e+06
hsa-miR-324-3p	hsa-miR-222-3p	0.68234	0.314932137727737	0.0243903210621044
hsa-miR-1254	hsa-miR-663b	0.69582	0.455113112926483	0.000792220494209905
hsa-miR-100-5p	hsa-miR-34a-5p	0.75217	0.417466074228287	0.00230455170637223
hsa-miR-125a-5p	hsa-miR-1249-3p	-0.80164	-0.487782806158066	0.000282624937661513
hsa-miR-21-5p	hsa-miR-503-5p	0.73499	0.682792186737061	3.40201e+06
hsa-miR-103a-3p	hsa-miR-423-3p	0.87265	0.351855218410492	0.0113416306008047
hsa-let-7a-5p	hsa-miR-361-5p	0.88395	0.504343867301941	0.000160924720646882
hsa-miR-181b-5p	hsa-miR-99b-5p	0.81989	0.458733022212982	0.000710246568842443
hsa-miR-181a-5p	hsa-miR-1301-3p	0.91421	0.301176458597183	0.0317416019321439
hsa-miR-195-5p	hsa-miR-361-5p	0.94324	0.546425342559814	3.35263e+09
hsa-miR-24-3p	hsa-miR-708-5p	0.79769	0.440180987119675	0.00122777405478547
hsa-miR-132-3p	hsa-miR-181b-5p	0.85866	0.303076922893524	0.0306278330470207
hsa-miR-103a-3p	hsa-miR-107	0.84007	0.8285973072052	6.12843
hsa-miR-132-3p	hsa-miR-361-5p	0.8727	0.650859713554382	2.33137e+07
hsa-miR-379-5p	hsa-miR-21-5p	0.67564	0.584274232387543	6.75259e+08
hsa-miR-23b-3p	hsa-let-7e-5p	0.803	0.280814468860626	0.0459270028930248
hsa-miR-29b-1-5p	hsa-miR-99a-5p	0.74576	0.325158357620239	0.0199021987224017
hsa-miR-1249-3p	hsa-miR-195-5p	-0.92826	-0.377285063266754	0.006348369648705
hsa-miR-23b-3p	hsa-miR-26a-5p	0.96344	0.444615393877029	0.00108020869121206
hsa-miR-100-5p	hsa-miR-199a-5p	0.81583	0.755927622318268	14275.4
hsa-miR-181c-3p	hsa-miR-487b-3p	0.98709	0.365882366895676	0.00828107244989162
hsa-miR-21-5p	hsa-miR-382-5p	0.68891	0.621291995048523	1.14481e+08
hsa-miR-379-5p	hsa-miR-214-3p	0.70505	0.851493239402771	0.244249
hsa-miR-125a-5p	hsa-miR-195-5p	0.73471	0.468416303396225	0.000527136840640319
hsa-miR-27b-3p	hsa-let-7d-5p	0.89957	0.414389133453369	0.0025015466910836
hsa-miR-136-3p	hsa-miR-132-5p	0.7806	0.759185492992401	10704.9
hsa-let-7i-5p	hsa-miR-199a-5p	0.92199	0.60289591550827	2.84363e+08
hsa-miR-132-5p	hsa-miR-222-3p	-0.88174	-0.411945700645447	0.00266846638488394
hsa-miR-132-3p	hsa-miR-214-3p	0.93825	0.746063351631165	33231.2
hsa-miR-27b-3p	hsa-miR-423-3p	0.73065	0.313936650753021	0.0248693681715983
hsa-miR-181b-5p	hsa-miR-503-5p	0.79135	0.390407234430313	0.00462153974960033
hsa-miR-1249-3p	hsa-miR-132-3p	-0.85887	-0.286153852939606	0.0417834375767694
hsa-miR-939-5p	hsa-miR-1246	0.68745	0.431221723556519	0.00158207044162162
hsa-miR-30d-5p	hsa-miR-30b-5p	0.80678	0.573212683200836	1.10104e+08
hsa-miR-214-3p	hsa-miR-502-3p	0.90429	0.411040723323822	0.00273274675534507
hsa-miR-199a-5p	hsa-let-7a-5p	0.83276	0.633755683898926	5.97413e+07
hsa-miR-708-5p	hsa-miR-625-3p	-0.82351	-0.388687789440155	0.00482133054472245
hsa-miR-125a-5p	hsa-miR-214-3p	0.71536	0.765972852706909	5790.7
hsa-miR-423-3p	hsa-miR-23b-3p	0.74794	0.389411777257919	0.00473630237700373
hsa-miR-199a-3p	hsa-let-7a-5p	0.89027	0.694117665290833	1.62053e+06
hsa-miR-195-5p	hsa-miR-214-3p	0.95418	0.733393669128418	93122.4
hsa-miR-500a-3p	hsa-miR-214-3p	0.79148	0.516380071640015	0.000104916505702768
hsa-miR-92a-3p	hsa-miR-411-5p	-0.82345	-0.286244332790375	0.0417159569999797
hsa-miR-361-5p	hsa-miR-99a-5p	0.84658	0.70895928144455	581744
hsa-miR-214-3p	hsa-miR-503-5p	0.76909	0.778461515903473	176.85
hsa-miR-29b-1-5p	hsa-miR-221-3p	0.79243	0.391674220561981	0.00447900655997824
hsa-miR-181b-5p	hsa-miR-361-5p	0.8938	0.379457026720047	0.00602863193939518
hsa-miR-222-3p	hsa-miR-103a-3p	0.93063	0.711040735244751	501339
hsa-miR-199a-3p	hsa-miR-99b-5p	0.86332	0.60470587015152	2.60671e+08
hsa-miR-26a-5p	hsa-miR-339-5p	0.71005	0.495294123888016	0.000219695035005074
hsa-miR-379-5p	hsa-miR-195-5p	0.79944	0.638190031051636	4.70687e+07
hsa-miR-24-3p	hsa-let-7d-5p	0.91149	0.349411755800247	0.0119639349603997
hsa-miR-1301-3p	hsa-miR-214-3p	0.8226	0.485610872507095	0.000303650691438007
hsa-miR-1246	hsa-miR-939-5p	0.68745	0.431221723556519	0.00158207044162162
hsa-miR-361-5p	hsa-miR-199a-3p	0.96954	0.671855211257935	6.75315e+06
hsa-miR-503-5p	hsa-miR-214-3p	0.76909	0.778461515903473	176.85
hsa-miR-502-3p	hsa-let-7i-5p	0.90207	0.296289592981339	0.0347608983778909
hsa-miR-199a-3p	hsa-miR-503-5p	0.71677	0.763438940048218	7301.14
hsa-miR-221-3p	hsa-miR-222-3p	0.94161	0.682081460952759	3.56018e+06
hsa-miR-34a-5p	hsa-miR-503-5p	0.89348	0.3842533826828	0.00537191736698439
hsa-miR-23a-3p	hsa-miR-125a-5p	0.91428	0.43529412150383	0.00141106246325506
hsa-miR-361-5p	hsa-let-7i-5p	0.95844	0.462533950805664	0.000632464667271737
hsa-miR-361-5p	hsa-miR-199a-5p	0.92847	0.619095027446747	1.28013e+08
hsa-miR-100-5p	hsa-miR-99a-5p	0.93265	0.86307692527771	0.0444089
hsa-miR-708-5p	hsa-miR-222-3p	0.76474	0.385067880153656	0.00526684686597001
hsa-miR-132-3p	hsa-miR-1249-3p	-0.85887	-0.286153852939606	0.0417834375767694
hsa-miR-132-5p	hsa-miR-487b-3p	0.90888	0.650678753852844	2.35543e+06
hsa-miR-500a-3p	hsa-miR-195-5p	0.79516	0.538190066814423	4.63333e+09
hsa-miR-222-3p	hsa-miR-26a-5p	0.85026	0.277466058731079	0.0486924167965079
hsa-miR-1249-3p	hsa-miR-99a-5p	-0.80376	-0.452579200267792	0.000854561457776182
hsa-miR-30c-5p	hsa-miR-30d-5p	0.86888	0.598823547363281	3.45171e+08
hsa-miR-99b-5p	hsa-miR-145-5p	0.88827	0.315203607082367	0.0242610376999839
hsa-miR-107	hsa-miR-181a-5p	0.89107	0.322262436151505	0.0210959036370568
hsa-miR-100-5p	hsa-miR-1249-3p	-0.83941	-0.46380090713501	0.000608297459431029
hsa-miR-181a-5p	hsa-miR-199a-5p	0.93015	0.481809943914413	0.000343886768756185
hsa-miR-625-3p	hsa-miR-199a-3p	-0.84873	-0.338099539279938	0.015241556153712
hsa-miR-100-5p	hsa-miR-181b-5p	0.81093	0.387149333953857	0.0050064678618984
hsa-miR-181b-5p	hsa-miR-199a-5p	0.84985	0.45647057890892	0.000760533249672957
hsa-miR-382-5p	hsa-miR-500a-3p	0.6768	0.402081459760666	0.00344692218664866
hsa-miR-181a-5p	hsa-miR-100-5p	0.80406	0.3842533826828	0.00537191736698439
hsa-let-7a-5p	hsa-miR-99b-5p	0.77877	0.369140267372131	0.00768274372847788
hsa-miR-103a-3p	hsa-miR-181b-5p	0.89865	0.300000011920929	0.0324477713956168
hsa-let-7i-5p	hsa-miR-99a-5p	0.85571	0.607782781124115	2.24559e+08
hsa-miR-708-5p	hsa-miR-181a-5p	0.75979	0.309683263301849	0.0270060344446641
hsa-miR-29b-3p	hsa-let-7g-5p	0.81761	0.332217186689377	0.0172296066347577
hsa-miR-195-5p	hsa-miR-125a-5p	0.73471	0.468416303396225	0.000527136840640319
hsa-miR-195-5p	hsa-miR-30b-5p	-0.76545	-0.389411777257919	0.00473630237700373
hsa-miR-30b-5p	hsa-miR-361-5p	-0.78429	-0.301538467407227	0.031526890400934
hsa-miR-411-5p	hsa-miR-103a-3p	-0.80012	-0.4085972905159	0.00291319964068282
hsa-miR-382-5p	hsa-let-7a-5p	0.71085	0.659185528755188	1.44299e+07
hsa-miR-423-3p	hsa-miR-339-5p	0.85222	0.554117619991302	2.45905e+09
hsa-miR-32-5p	hsa-miR-1254	-0.73078	-0.297194570302963	0.0341845086222881
hsa-miR-1249-3p	hsa-miR-744-5p	-0.72071	-0.3135746717453	0.0250455051953475
hsa-miR-107	hsa-miR-411-5p	-0.74548	-0.341176480054855	0.0142820012179925
hsa-miR-132-3p	hsa-miR-503-5p	0.76032	0.664886891841888	1.02996e+07
hsa-miR-132-5p	hsa-miR-134-5p	-0.89039	-0.293755650520325	0.0364177113829087
hsa-miR-92a-3p	hsa-miR-221-3p	0.87883	0.417556554079056	0.00229897337800988
hsa-miR-181a-5p	hsa-miR-214-3p	0.92435	0.296018093824387	0.0349353789689457
hsa-miR-361-5p	hsa-miR-1301-3p	0.79678	0.310135751962662	0.0267716691247077
hsa-miR-30d-5p	hsa-let-7i-5p	-0.67539	-0.347058832645416	0.0125906737918
hsa-miR-29b-1-5p	hsa-miR-100-5p	0.87343	0.381719470024109	0.00571060875089291
hsa-miR-199a-5p	hsa-miR-34a-5p	0.81146	0.451674222946167	0.000877872327520901
hsa-miR-99a-5p	hsa-miR-195-5p	0.86678	0.779094994068146	166.187
hsa-miR-99a-5p	hsa-let-7a-5p	0.84501	0.610135734081268	2.00144e+07
hsa-miR-199a-3p	hsa-miR-100-5p	0.94976	0.842895925045013	0.865974
hsa-miR-181d-5p	hsa-miR-27b-5p	0.80872	0.291221708059311	0.0381391902725254
hsa-let-7a-5p	hsa-miR-125b-5p	0.71982	0.724253416061401	189037
hsa-miR-107	hsa-miR-146a-5p	0.71989	0.282262444496155	0.0447715139829978
hsa-miR-195-5p	hsa-miR-199a-3p	0.93935	0.68859726190567	2.3359e+06
hsa-miR-181c-3p	hsa-miR-136-3p	0.79549	0.412307679653168	0.00264313225663826
hsa-miR-1249-3p	hsa-miR-125a-5p	-0.80164	-0.487782806158066	0.000282624937661513
hsa-miR-30c-5p	hsa-miR-21-5p	-0.75234	-0.372214049100876	0.007153011122778
hsa-miR-199a-3p	hsa-miR-29b-1-5p	0.75004	0.360090494155884	0.0094448716371518
hsa-miR-181a-3p	hsa-miR-26a-5p	-0.71535	-0.292217195034027	0.0374550603709813
hsa-miR-145-5p	hsa-miR-143-3p	0.95183	0.940181016921997	0
hsa-miR-103a-3p	hsa-miR-24-3p	0.93851	0.508687794208527	0.000138156909603726
hsa-miR-181a-5p	hsa-miR-132-3p	0.86094	0.285882353782654	0.0419864613028293
hsa-miR-24-3p	hsa-miR-23b-3p	0.88216	0.466968327760696	0.000551478908178638
hsa-miR-339-5p	hsa-miR-26a-5p	0.71005	0.495294123888016	0.000219695035005074
hsa-miR-502-3p	hsa-miR-132-3p	0.88596	0.33837103843689	0.0151547322656209
hsa-miR-181b-5p	hsa-miR-21-5p	0.8403	0.545446336269379	3.48563e+09
hsa-miR-125b-5p	hsa-miR-29b-1-5p	0.68151	0.292307704687119	0.0373933643678641
hsa-miR-134-5p	hsa-miR-132-5p	-0.89039	-0.293755650520325	0.0364177113829087
hsa-miR-503-5p	hsa-let-7d-5p	0.79613	0.30407240986824	0.0300575276643693
hsa-miR-181a-5p	hsa-let-7i-5p	0.91081	0.388778269290924	0.00481063156856854
hsa-let-7a-5p	hsa-miR-181b-5p	0.85555	0.278099536895752	0.048159094818975
hsa-miR-132-3p	hsa-miR-1301-3p	0.85562	0.33085972070694	0.0177184478205559
hsa-miR-99a-5p	hsa-miR-29b-1-5p	0.74576	0.325158357620239	0.0199021987224017
hsa-let-7e-5p	hsa-miR-23a-3p	0.77066	0.407511323690414	0.00299672695007547
hsa-miR-503-5p	hsa-miR-379-5p	0.86625	0.791402697563171	475.975
hsa-miR-195-5p	hsa-miR-502-3p	0.88155	0.494841635227203	0.000223090819981397
hsa-miR-21-5p	hsa-miR-195-5p	0.8391	0.329856306314468	0.0180873153886667
hsa-miR-24-3p	hsa-miR-199a-5p	0.78952	0.364886879920959	0.00847177450905878
hsa-miR-195-5p	hsa-miR-1249-3p	-0.92826	-0.377285063266754	0.006348369648705
hsa-miR-744-5p	hsa-miR-195-5p	0.76212	0.485882341861725	0.000300947297800391
hsa-miR-181d-5p	hsa-miR-24-3p	0.79331	0.521628975868225	8.66211e+09
hsa-miR-30b-5p	hsa-miR-214-3p	-0.81451	-0.502352952957153	0.000172460822400966
hsa-let-7g-5p	hsa-miR-26a-5p	0.86454	0.326063334941864	0.0195410889455925
hsa-miR-107	hsa-miR-29b-3p	0.66882	0.587692320346832	5.78457e+08
hsa-miR-134-5p	hsa-miR-411-5p	-0.87558	-0.386877834796906	0.00503977852177329
hsa-miR-92a-3p	hsa-miR-222-3p	0.96694	0.407963812351227	0.00296166991677582
hsa-miR-143-3p	hsa-miR-222-3p	0.78792	0.417556554079056	0.00229897337800988
hsa-miR-502-3p	hsa-miR-214-3p	0.90429	0.411040723323822	0.00273274675534507
hsa-miR-361-5p	hsa-miR-744-5p	0.67193	0.545701384544373	3.45052e+09
hsa-miR-21-5p	hsa-let-7a-5p	0.79773	0.700848519802094	1.02616e+06
hsa-miR-1301-3p	hsa-miR-199a-3p	0.77154	0.548778295516968	3.05182e+09
hsa-miR-21-5p	hsa-miR-34a-5p	0.82519	0.307410329580307	0.0282094083478484
hsa-let-7i-5p	hsa-miR-500a-3p	0.68376	0.411764711141586	0.00268121388211129
hsa-miR-503-5p	hsa-let-7i-5p	0.76869	0.534841656684875	5.27208e+08
hsa-miR-502-3p	hsa-miR-199a-3p	0.85256	0.445339351892471	0.00105768823183938
hsa-let-7i-5p	hsa-miR-146a-5p	0.79446	0.302714943885803	0.0308374270682112
hsa-miR-1249-3p	hsa-miR-100-5p	-0.83941	-0.46380090713501	0.000608297459431029
hsa-miR-1237-3p	hsa-miR-708-5p	-0.69802	-0.567692279815674	1.39612e+09
hsa-miR-99b-5p	hsa-miR-143-3p	0.94984	0.356380105018616	0.0102625117569408
hsa-miR-30c-5p	hsa-miR-199a-3p	-0.81769	-0.277194559574127	0.0489224566077704
hsa-miR-221-3p	hsa-miR-181a-5p	0.83883	0.497737556695938	0.000202156516934116
hsa-miR-21-5p	hsa-miR-125a-5p	0.81702	0.812218606472015	46.918

## Sheet: #SheetB
#Sheet B
probe_name	MIRBASEID	newName
hsa-miR-647	MIMAT0003317	hsa-miR-647
hsa-miR-1979	MIMAT0009454	hsa-miR-1979
hsa-miR-548d-5p	MIMAT0004812	hsa-miR-548d-5p
hsa-miR-1976	MIMAT0009451	hsa-miR-1976
hsa-miR-1975	MIMAT0009450	hsa-miR-1975
hsa-miR-429	MIMAT0001536	hsa-miR-429
hsa-miR-1973	MIMAT0009448	hsa-miR-1973
hsa-miR-1972	MIMAT0009447	hsa-miR-1972
hsa-miR-3065-3p	MIMAT0015378	hsa-miR-3065-3p
hsa-miR-576-3p	MIMAT0004796	hsa-miR-576-3p
hsa-miR-758	MIMAT0003879	hsa-miR-758-3p
hsa-miR-181a*	MIMAT0000270	hsa-miR-181a-3p
hsa-miR-1252	MIMAT0005944	hsa-miR-1252-5p
hsa-miR-622	MIMAT0003291	hsa-miR-622
hsa-miR-34c-5p	MIMAT0000686	hsa-miR-34c-5p
hsa-miR-150	MIMAT0000451	hsa-miR-150-5p
hsa-miR-556-5p	MIMAT0003220	hsa-miR-556-5p
hsa-miR-499-3p	MIMAT0004772	hsa-miR-499a-3p
hsa-miR-621	MIMAT0003290	hsa-miR-621
hsa-miR-500b	MIMAT0016925	hsa-miR-500b-5p
hsa-miR-152	MIMAT0000438	hsa-miR-152-3p
hsa-miR-1914*	MIMAT0007890	hsa-miR-1914-3p
hsa-miR-373*	MIMAT0000725	hsa-miR-373-5p
hsa-miR-2114*	MIMAT0011157	hsa-miR-2114-3p
hsa-miR-367	MIMAT0000719	hsa-miR-367-3p
hsa-miR-365	MIMAT0000710	hsa-miR-365a-3p
hsa-miR-363	MIMAT0000707	hsa-miR-363-3p
hsa-miR-1206	MIMAT0005870	hsa-miR-1206
hsa-miR-296-5p	MIMAT0000690	hsa-miR-296-5p
hsa-miR-4273	MIMAT0016903	hsa-miR-4273
hsa-miR-486-5p	MIMAT0002177	hsa-miR-486-5p
hsa-miR-331-3p	MIMAT0000760	hsa-miR-331-3p
hsa-miR-1226	MIMAT0005577	hsa-miR-1226-3p
hsa-miR-501-5p	MIMAT0002872	hsa-miR-501-5p
hsa-miR-593	MIMAT0003261	hsa-miR-593-5p
hsa-miR-4270	MIMAT0016900	hsa-miR-4270
hsa-miR-887	MIMAT0004951	hsa-miR-887-3p
hsa-miR-509-3p	MIMAT0002881	hsa-miR-509-3p
hsa-miR-4277	MIMAT0016908	hsa-miR-4277
hsa-miR-889	MIMAT0004921	hsa-miR-889-3p
hsa-miR-888	MIMAT0004916	hsa-miR-888-5p
hsa-miR-1274a	MIMAT0005927	hsa-miR-1274a
hsa-miR-4276	MIMAT0016904	hsa-miR-4276
hsa-miR-1261	MIMAT0005913	hsa-miR-1261
hsa-miR-320a	MIMAT0000510	hsa-miR-320a
hsa-miR-892b	MIMAT0004918	hsa-miR-892b
hsa-miR-892a	MIMAT0004907	hsa-miR-892a
hsa-miR-20a*	MIMAT0004493	hsa-miR-20a-3p
hsa-miR-1273c	MIMAT0015017	hsa-miR-1273c
hsa-miR-1273d	MIMAT0015090	hsa-miR-1273d
hsa-miR-612	MIMAT0003280	hsa-miR-612
hsa-miR-613	MIMAT0003281	hsa-miR-613
hsa-miR-500*	MIMAT0002871	hsa-miR-500a-3p
hsa-miR-125a-3p	MIMAT0004602	hsa-miR-125a-3p
hsa-miR-524-3p	MIMAT0002850	hsa-miR-524-3p
hsa-miR-610	MIMAT0003278	hsa-miR-610
hsa-miR-96*	MIMAT0004510	hsa-miR-96-3p
hsa-miR-302a*	MIMAT0000683	hsa-miR-302a-5p
hsa-miR-611	MIMAT0003279	hsa-miR-611
hsa-miR-548c-5p	MIMAT0004806	hsa-miR-548c-5p
hsa-miR-616	MIMAT0003284	hsa-miR-616-5p
hsa-miR-1179	MIMAT0005824	hsa-miR-1179
hsa-miR-542-5p	MIMAT0003340	hsa-miR-542-5p
hsa-miR-1183	MIMAT0005828	hsa-miR-1183
hsa-miR-4282	MIMAT0016912	hsa-miR-4282
hsa-miR-4283	MIMAT0016914	hsa-miR-4283
hsa-miR-4280	MIMAT0016911	hsa-miR-4280
hsa-miR-4281	MIMAT0016907	hsa-miR-4281
hsa-miR-4286	MIMAT0016916	hsa-miR-4286
hsa-miR-4287	MIMAT0016917	hsa-miR-4287
hsa-miR-4284	MIMAT0016915	hsa-miR-4284
hsa-miR-4285	MIMAT0016913	hsa-miR-4285
hsa-miR-1203	MIMAT0005866	hsa-miR-1203
hsa-miR-4320	MIMAT0016871	hsa-miR-4320
hsa-miR-4323	MIMAT0016875	hsa-miR-4323
hsa-miR-4322	MIMAT0016873	hsa-miR-4322
hsa-miR-4325	MIMAT0016887	hsa-miR-4325
hsa-miR-1272	MIMAT0005925	hsa-miR-1272
hsa-miR-1258	MIMAT0005909	hsa-miR-1258
hsa-miR-4326	MIMAT0016888	hsa-miR-4326
hsa-miR-708	MIMAT0004926	hsa-miR-708-5p
hsa-miR-3202	MIMAT0015089	hsa-miR-3202
hsa-miR-3201	MIMAT0015086	hsa-miR-3201
hsa-miR-3200	MIMAT0015085	hsa-miR-3200-3p
hsa-miR-514b-5p	MIMAT0015087	hsa-miR-514b-5p
hsa-miR-33b*	MIMAT0004811	hsa-miR-33b-3p
hsa-miR-127-5p	MIMAT0004604	hsa-miR-127-5p
hsa-miR-4294	MIMAT0016849	hsa-miR-4294
hsa-miR-208b	MIMAT0004960	hsa-miR-208b-3p
hsa-miR-205	MIMAT0000266	hsa-miR-205-5p
hsa-miR-208a	MIMAT0000241	hsa-miR-208a-3p
hsa-miR-132	MIMAT0000426	hsa-miR-132-3p
hsa-miR-527	MIMAT0002862	hsa-miR-527
hsa-miR-125b	MIMAT0000423	hsa-miR-125b-5p
hsa-miR-521	MIMAT0002854	hsa-miR-521
hsa-miR-522	MIMAT0002868	hsa-miR-522-3p
hsa-miR-134	MIMAT0000447	hsa-miR-134-5p
hsa-miR-138	MIMAT0000430	hsa-miR-138-5p
hsa-miR-10a	MIMAT0000253	hsa-miR-10a-5p
hsa-miR-145*	MIMAT0004601	hsa-miR-145-3p
hsa-miR-449c*	MIMAT0013771	hsa-miR-449c-3p
hsa-miR-519c-5p	MIMAT0002831	hsa-miR-519c-5p
hsa-miR-645	MIMAT0003315	hsa-miR-645
hsa-miR-644	MIMAT0003314	hsa-miR-644a
hsa-miR-1322	MIMAT0005953	hsa-miR-1322
hsa-miR-1323	MIMAT0005795	hsa-miR-1323
hsa-miR-1321	MIMAT0005952	hsa-miR-1321
hsa-miR-29c*	MIMAT0004673	hsa-miR-29c-5p
hsa-miR-22*	MIMAT0004495	hsa-miR-22-5p
hsa-miR-1324	MIMAT0005956	hsa-miR-1324
hsa-miR-646	MIMAT0003316	hsa-miR-646
hsa-miR-768-3p	MIMAT0003947	hsa-miR-768-3p
hsa-miR-630	MIMAT0003299	hsa-miR-630
hsa-miR-631	MIMAT0003300	hsa-miR-631
hsa-miR-320e	MIMAT0015072	hsa-miR-320e
hsa-miR-19a*	MIMAT0004490	hsa-miR-19a-5p
hsa-miR-634	MIMAT0003304	hsa-miR-634
hsa-miR-143	MIMAT0000435	hsa-miR-143-3p
hsa-miR-636	MIMAT0003306	hsa-miR-636
hsa-miR-637	MIMAT0003307	hsa-miR-637
hsa-miR-132*	MIMAT0004594	hsa-miR-132-5p
hsa-miR-639	MIMAT0003309	hsa-miR-639
hsa-miR-224	MIMAT0000281	hsa-miR-224-5p
hsa-miR-513c	MIMAT0005789	hsa-miR-513c-5p
hsa-miR-513b	MIMAT0005788	hsa-miR-513b-5p
hsa-miR-221	MIMAT0000278	hsa-miR-221-3p
hsa-miR-149	MIMAT0000450	hsa-miR-149-5p
hsa-miR-323-3p	MIMAT0000755	hsa-miR-323a-3p
hsa-miR-4308	MIMAT0016861	hsa-miR-4308
hsa-miR-451	MIMAT0001631	hsa-miR-451a
hsa-miR-452	MIMAT0001635	hsa-miR-452-5p
hsa-miR-453	MIMAT0001630	hsa-miR-323b-5p
hsa-miR-454	MIMAT0003885	hsa-miR-454-3p
hsa-miR-886-5p	MIMAT0004905	hsa-miR-886-5p
hsa-miR-196b*	MIMAT0009201	hsa-miR-196b-3p
hsa-miR-578	MIMAT0003243	hsa-miR-578
hsa-miR-139-3p	MIMAT0004552	hsa-miR-139-3p
hsa-miR-3184	MIMAT0015064	hsa-miR-3184-5p
hsa-miR-606	MIMAT0003274	hsa-miR-606
hsa-miR-1178	MIMAT0005823	hsa-miR-1178-3p
hsa-miR-516b*	MIMAT0002860	hsa-miR-516b-3p
hsa-miR-590-3p	MIMAT0004801	hsa-miR-590-3p
hsa-miR-4296	MIMAT0016845	hsa-miR-4296
hsa-miR-374b*	MIMAT0004956	hsa-miR-374b-3p
hsa-miR-148a*	MIMAT0004549	hsa-miR-148a-5p
hsa-miR-367*	MIMAT0004686	hsa-miR-367-5p
hsa-miR-3141	MIMAT0015010	hsa-miR-3141
hsa-miR-3142	MIMAT0015011	hsa-miR-3142
hsa-miR-3143	MIMAT0015012	hsa-miR-3143
hsa-miR-548b-3p	MIMAT0003254	hsa-miR-548b-3p
hsa-miR-3145	MIMAT0015016	hsa-miR-3145-3p
hsa-miR-3146	MIMAT0015018	hsa-miR-3146
hsa-miR-3147	MIMAT0015019	hsa-miR-3147
hsa-miR-3148	MIMAT0015021	hsa-miR-3148
hsa-miR-377*	MIMAT0004689	hsa-miR-377-5p
hsa-miR-518d-5p	MIMAT0005456	hsa-miR-518d-5p
hsa-miR-15a	MIMAT0000068	hsa-miR-15a-5p
hsa-miR-369-5p	MIMAT0001621	hsa-miR-369-5p
hsa-miR-411*	MIMAT0004813	hsa-miR-411-3p
hsa-miR-200a*	MIMAT0001620	hsa-miR-200a-5p
hsa-miR-574-3p	MIMAT0003239	hsa-miR-574-3p
hsa-miR-193b	MIMAT0002819	hsa-miR-193b-3p
hsa-miR-15b	MIMAT0000417	hsa-miR-15b-5p
hsa-miR-342-3p	MIMAT0000753	hsa-miR-342-3p
hsa-miR-769-3p	MIMAT0003887	hsa-miR-769-3p
hsa-miR-10b*	MIMAT0004556	hsa-miR-10b-3p
hsa-miR-20b*	MIMAT0004752	hsa-miR-20b-3p
hsa-miR-518a-5p	MIMAT0005457	hsa-miR-518a-5p
hsa-miR-339-5p	MIMAT0000764	hsa-miR-339-5p
hsa-miR-485-5p	MIMAT0002175	hsa-miR-485-5p
hsa-miR-302f	MIMAT0005932	hsa-miR-302f
hsa-miR-302e	MIMAT0005931	hsa-miR-302e
hsa-miR-302d	MIMAT0000718	hsa-miR-302d-3p
hsa-miR-302c	MIMAT0000717	hsa-miR-302c-3p
hsa-miR-302b	MIMAT0000715	hsa-miR-302b-3p
hsa-miR-302a	MIMAT0000684	hsa-miR-302a-3p
hsa-miR-562	MIMAT0003226	hsa-miR-562
hsa-miR-3187	MIMAT0015069	hsa-miR-3187-3p
hsa-miR-29a*	MIMAT0004503	hsa-miR-29a-5p
hsa-miR-1292	MIMAT0005943	hsa-miR-1292-5p
hsa-miR-1207-3p	MIMAT0005872	hsa-miR-1207-3p
hsa-miR-409-3p	MIMAT0001639	hsa-miR-409-3p
hsa-miR-1185	MIMAT0005798	hsa-miR-1185-5p
hsa-miR-508-5p	MIMAT0004778	hsa-miR-508-5p
hsa-miR-27a	MIMAT0000084	hsa-miR-27a-3p
hsa-miR-27b	MIMAT0000419	hsa-miR-27b-3p
hsa-miR-337-5p	MIMAT0004695	hsa-miR-337-5p
hsa-miR-520e	MIMAT0002825	hsa-miR-520e
hsa-let-7a*	MIMAT0004481	hsa-let-7a-3p
hsa-miR-615-5p	MIMAT0004804	hsa-miR-615-5p
hsa-miR-1293	MIMAT0005883	hsa-miR-1293
hsa-miR-488*	MIMAT0002804	hsa-miR-488-5p
hsa-miR-450a	MIMAT0001545	hsa-miR-450a-5p
hsa-miR-767-5p	MIMAT0003882	hsa-miR-767-5p
hsa-miR-520f	MIMAT0002830	hsa-miR-520f-3p
hsa-miR-512-3p	MIMAT0002823	hsa-miR-512-3p
hsa-miR-767-3p	MIMAT0003883	hsa-miR-767-3p
hsa-miR-628-5p	MIMAT0004809	hsa-miR-628-5p
hsa-miR-517*	MIMAT0002851	hsa-miR-517-5p
hsa-miR-1290	MIMAT0005880	hsa-miR-1290
hsa-miR-1226*	MIMAT0005576	hsa-miR-1226-5p
hsa-miR-425*	MIMAT0001343	hsa-miR-425-3p
hsa-miR-224*	MIMAT0009198	hsa-miR-224-3p
hsa-miR-532-3p	MIMAT0004780	hsa-miR-532-3p
hsa-miR-136*	MIMAT0004606	hsa-miR-136-3p
hsa-miR-140-5p	MIMAT0000431	hsa-miR-140-5p
hsa-miR-4259	MIMAT0016880	hsa-miR-4259
hsa-miR-4258	MIMAT0016879	hsa-miR-4258
hsa-miR-141*	MIMAT0004598	hsa-miR-141-5p
hsa-miR-9*	MIMAT0000442	hsa-miR-9-3p
hsa-miR-1208	MIMAT0005873	hsa-miR-1208
hsa-miR-519a*	MIMAT0005452	hsa-miR-519a-5p
hsa-miR-1205	MIMAT0005869	hsa-miR-1205
hsa-miR-1204	MIMAT0005868	hsa-miR-1204
hsa-miR-4253	MIMAT0016882	hsa-miR-4253
hsa-miR-155*	MIMAT0004658	hsa-miR-155-3p
hsa-miR-1201	MIMAT0005864	hsa-miR-1201
hsa-miR-1200	MIMAT0005863	hsa-miR-1200
hsa-miR-4257	MIMAT0016878	hsa-miR-4257
hsa-miR-1202	MIMAT0005865	hsa-miR-1202
hsa-miR-24	MIMAT0000080	hsa-miR-24-3p
hsa-miR-25	MIMAT0000081	hsa-miR-25-3p
hsa-miR-4312	MIMAT0016864	hsa-miR-4312
hsa-miR-1911*	MIMAT0007886	hsa-miR-1911-3p
hsa-miR-4314	MIMAT0016868	hsa-miR-4314
hsa-miR-21	MIMAT0000076	hsa-miR-21-5p
hsa-miR-22	MIMAT0000077	hsa-miR-22-3p
hsa-miR-4317	MIMAT0016872	hsa-miR-4317
hsa-miR-4318	MIMAT0016869	hsa-miR-4318
hsa-miR-675	MIMAT0004284	hsa-miR-675-5p
hsa-miR-3169	MIMAT0015044	hsa-miR-3169
hsa-miR-670	MIMAT0010357	hsa-miR-670-5p
hsa-miR-548g	MIMAT0005912	hsa-miR-548g-3p
hsa-miR-3138	MIMAT0015006	hsa-miR-3138
hsa-miR-517c	MIMAT0002866	hsa-miR-517c-3p
hsa-miR-517b	MIMAT0002857	hsa-miR-517b-3p
hsa-miR-517a	MIMAT0002852	hsa-miR-517a-3p
hsa-miR-33a*	MIMAT0004506	hsa-miR-33a-3p
hsa-miR-181a-2*	MIMAT0004558	hsa-miR-181a-2-3p
hsa-miR-513a-3p	MIMAT0004777	hsa-miR-513a-3p
hsa-miR-431*	MIMAT0004757	hsa-miR-431-3p
hsa-miR-181d	MIMAT0002821	hsa-miR-181d-5p
hsa-miR-3164	MIMAT0015038	hsa-miR-3164
hsa-miR-675*	MIMAT0006790	hsa-miR-675-3p
hsa-miR-3165	MIMAT0015039	hsa-miR-3165
hsa-miR-363*	MIMAT0003385	hsa-miR-363-5p
hsa-miR-558	MIMAT0003222	hsa-miR-558
hsa-miR-449b*	MIMAT0009203	hsa-miR-449b-3p
hsa-miR-18b*	MIMAT0004751	hsa-miR-18b-3p
hsa-miR-555	MIMAT0003219	hsa-miR-555
hsa-miR-554	MIMAT0003217	hsa-miR-554
hsa-miR-557	MIMAT0003221	hsa-miR-557
hsa-miR-30c-2*	MIMAT0004550	hsa-miR-30c-2-3p
hsa-miR-125a-5p	MIMAT0000443	hsa-miR-125a-5p
hsa-miR-550	MIMAT0004800	hsa-miR-550a-5p
hsa-miR-516a-5p	MIMAT0004770	hsa-miR-516a-5p
hsa-miR-2278	MIMAT0011778	hsa-miR-2278
hsa-miR-3144-5p	MIMAT0015014	hsa-miR-3144-5p
hsa-miR-19b-1*	MIMAT0004491	hsa-miR-19b-1-5p
hsa-miR-486-3p	MIMAT0004762	hsa-miR-486-3p
hsa-miR-376b	MIMAT0002172	hsa-miR-376b-3p
hsa-miR-148b*	MIMAT0004699	hsa-miR-148b-5p
hsa-miR-30a	MIMAT0000087	hsa-miR-30a-5p
hsa-miR-30b	MIMAT0000420	hsa-miR-30b-5p
hsa-miR-30c	MIMAT0000244	hsa-miR-30c-5p
hsa-miR-30d	MIMAT0000245	hsa-miR-30d-5p
hsa-miR-30e	MIMAT0000692	hsa-miR-30e-5p
hsa-miR-891b	MIMAT0004913	hsa-miR-891b
hsa-miR-3185	MIMAT0015065	hsa-miR-3185
hsa-miR-891a	MIMAT0004902	hsa-miR-891a-5p
hsa-miR-3181	MIMAT0015061	hsa-miR-3181
hsa-miR-489	MIMAT0002805	hsa-miR-489-3p
hsa-miR-488	MIMAT0004763	hsa-miR-488-3p
hsa-miR-26b*	MIMAT0004500	hsa-miR-26b-3p
hsa-miR-3130-3p	MIMAT0014994	hsa-miR-3130-3p
hsa-miR-484	MIMAT0002174	hsa-miR-484
hsa-miR-3188	MIMAT0015070	hsa-miR-3188
hsa-miR-3189	MIMAT0015071	hsa-miR-3189-3p
hsa-miR-2355	MIMAT0016895	hsa-miR-2355-5p
hsa-miR-2861	MIMAT0013802	hsa-miR-2861
hsa-miR-553	MIMAT0003216	hsa-miR-553
hsa-miR-188-5p	MIMAT0000457	hsa-miR-188-5p
hsa-miR-130b*	MIMAT0004680	hsa-miR-130b-5p
hsa-miR-221*	MIMAT0004568	hsa-miR-221-5p
hsa-miR-1274b	MIMAT0005938	hsa-miR-1274b
hsa-miR-324-5p	MIMAT0000761	hsa-miR-324-5p
hsa-miR-1224-5p	MIMAT0005458	hsa-miR-1224-5p
hsa-miR-1304	MIMAT0005892	hsa-miR-1304-5p
hsa-miR-31*	MIMAT0004504	hsa-miR-31-3p
hsa-miR-1305	MIMAT0005893	hsa-miR-1305
hsa-miR-300	MIMAT0004903	hsa-miR-300
hsa-miR-514b-3p	MIMAT0015088	hsa-miR-514b-3p
hsa-miR-182*	MIMAT0000260	hsa-miR-182-3p
hsa-miR-338-3p	MIMAT0000763	hsa-miR-338-3p
hsa-miR-3195	MIMAT0015079	hsa-miR-3195
hsa-miR-520c-3p	MIMAT0002846	hsa-miR-520c-3p
hsa-miR-194*	MIMAT0004671	hsa-miR-194-3p
hsa-miR-1299	MIMAT0005887	hsa-miR-1299
hsa-miR-1307	MIMAT0005951	hsa-miR-1307-3p
hsa-miR-1295	MIMAT0005885	hsa-miR-1295a
hsa-miR-507	MIMAT0002879	hsa-miR-507
hsa-miR-3193	MIMAT0015077	hsa-miR-3193
hsa-miR-19b	MIMAT0000074	hsa-miR-19b-3p
hsa-miR-93	MIMAT0000093	hsa-miR-93-5p
hsa-miR-1301	MIMAT0005797	hsa-miR-1301-3p
hsa-miR-505	MIMAT0002876	hsa-miR-505-3p
hsa-miR-1302	MIMAT0005890	hsa-miR-1302
hsa-miR-1296	MIMAT0005794	hsa-miR-1296-5p
hsa-miR-1225-5p	MIMAT0005572	hsa-miR-1225-5p
hsa-miR-1297	MIMAT0005886	hsa-miR-1297
hsa-miR-199b-5p	MIMAT0000263	hsa-miR-199b-5p
hsa-miR-148b	MIMAT0000759	hsa-miR-148b-3p
hsa-miR-148a	MIMAT0000243	hsa-miR-148a-3p
hsa-miR-449b	MIMAT0003327	hsa-miR-449b-5p
hsa-miR-1294	MIMAT0005884	hsa-miR-1294
hsa-miR-3119	MIMAT0014981	hsa-miR-3119
hsa-miR-3118	MIMAT0014980	hsa-miR-3118
hsa-miR-512-5p	MIMAT0002822	hsa-miR-512-5p
hsa-miR-362-5p	MIMAT0000705	hsa-miR-362-5p
hsa-miR-3115	MIMAT0014977	hsa-miR-3115
hsa-miR-96	MIMAT0000095	hsa-miR-96-5p
hsa-miR-193a-3p	MIMAT0000459	hsa-miR-193a-3p
hsa-miR-502-3p	MIMAT0004775	hsa-miR-502-3p
hsa-miR-200b	MIMAT0000318	hsa-miR-200b-3p
hsa-miR-200c	MIMAT0000617	hsa-miR-200c-3p
hsa-miR-200a	MIMAT0000682	hsa-miR-200a-3p
hsa-miR-491-5p	MIMAT0002807	hsa-miR-491-5p
hsa-miR-490-3p	MIMAT0002806	hsa-miR-490-3p
hsa-miR-877*	MIMAT0004950	hsa-miR-877-3p
hsa-miR-146b-3p	MIMAT0004766	hsa-miR-146b-3p
hsa-miR-1259	MIMAT0005910	hsa-miR-1259
hsa-miR-492	MIMAT0002812	hsa-miR-492
hsa-miR-493	MIMAT0003161	hsa-miR-493-3p
hsa-miR-181c*	MIMAT0004559	hsa-miR-181c-3p
hsa-miR-129-5p	MIMAT0000242	hsa-miR-129-5p
hsa-miR-576-5p	MIMAT0003241	hsa-miR-576-5p
hsa-miR-135b*	MIMAT0004698	hsa-miR-135b-3p
hsa-miR-301a	MIMAT0000688	hsa-miR-301a-3p
hsa-miR-1825	MIMAT0006765	hsa-miR-1825
hsa-miR-455-5p	MIMAT0003150	hsa-miR-455-5p
hsa-miR-34b*	MIMAT0000685	hsa-miR-34b-5p
hsa-miR-34c-3p	MIMAT0004677	hsa-miR-34c-3p
hsa-miR-499-5p	MIMAT0002870	hsa-miR-499a-5p
hsa-miR-518c*	MIMAT0002847	hsa-miR-518c-5p
hsa-miR-1234	MIMAT0005589	hsa-miR-1234-3p
hsa-miR-4299	MIMAT0016851	hsa-miR-4299
hsa-miR-4298	MIMAT0016852	hsa-miR-4298
hsa-let-7c	MIMAT0000064	hsa-let-7c-5p
hsa-miR-4295	MIMAT0016844	hsa-miR-4295
hsa-miR-483-5p	MIMAT0004761	hsa-miR-483-5p
hsa-miR-4297	MIMAT0016846	hsa-miR-4297
hsa-miR-124*	MIMAT0004591	hsa-miR-124-5p
hsa-miR-4291	MIMAT0016922	hsa-miR-4291
hsa-miR-4290	MIMAT0016921	hsa-miR-4290
hsa-miR-4293	MIMAT0016848	hsa-miR-4293
hsa-miR-4292	MIMAT0016919	hsa-miR-4292
hsa-miR-1243	MIMAT0005894	hsa-miR-1243
hsa-miR-1237	MIMAT0005592	hsa-miR-1237-3p
hsa-miR-1245	MIMAT0005897	hsa-miR-1245a
hsa-miR-1244	MIMAT0005896	hsa-miR-1244
hsa-miR-1247	MIMAT0005899	hsa-miR-1247-5p
hsa-miR-380*	MIMAT0000734	hsa-miR-380-5p
hsa-miR-1249	MIMAT0005901	hsa-miR-1249-3p
hsa-miR-1248	MIMAT0005900	hsa-miR-1248
hsa-miR-450b-3p	MIMAT0004910	hsa-miR-450b-3p
hsa-miR-519e*	MIMAT0002828	hsa-miR-519e-5p
hsa-miR-29b-2*	MIMAT0004515	hsa-miR-29b-2-5p
hsa-miR-532-5p	MIMAT0002888	hsa-miR-532-5p
hsa-miR-1231	MIMAT0005586	hsa-miR-1231
hsa-miR-4275	MIMAT0016905	hsa-miR-4275
hsa-let-7e*	MIMAT0004485	hsa-let-7e-3p
hsa-miR-1233	MIMAT0005588	hsa-miR-1233-3p
hsa-miR-301b	MIMAT0004958	hsa-miR-301b-3p
hsa-miR-454*	MIMAT0003884	hsa-miR-454-5p
hsa-miR-548c-3p	MIMAT0003285	hsa-miR-548c-3p
hsa-miR-520a-5p	MIMAT0002833	hsa-miR-520a-5p
hsa-let-7f	MIMAT0000067	hsa-let-7f-5p
hsa-miR-432	MIMAT0002814	hsa-miR-432-5p
hsa-miR-643	MIMAT0003313	hsa-miR-643
hsa-miR-122	MIMAT0000421	hsa-miR-122-5p
hsa-miR-4274	MIMAT0016906	hsa-miR-4274
hsa-miR-124	MIMAT0000422	hsa-miR-124-3p
hsa-miR-126	MIMAT0000445	hsa-miR-126-3p
hsa-miR-128	MIMAT0000424	hsa-miR-128-3p
hsa-miR-374b	MIMAT0004955	hsa-miR-374b-5p
hsa-miR-144*	MIMAT0004600	hsa-miR-144-5p
hsa-miR-374a	MIMAT0000727	hsa-miR-374a-5p
hsa-miR-4251	MIMAT0016883	hsa-miR-4251
hsa-miR-624*	MIMAT0003293	hsa-miR-624-5p
hsa-miR-432*	MIMAT0002815	hsa-miR-432-3p
hsa-miR-34a	MIMAT0000255	hsa-miR-34a-5p
hsa-miR-34b	MIMAT0004676	hsa-miR-34b-3p
hsa-miR-92a-2*	MIMAT0004508	hsa-miR-92a-2-5p
hsa-miR-4260	MIMAT0016881	hsa-miR-4260
hsa-miR-4261	MIMAT0016890	hsa-miR-4261
hsa-miR-4262	MIMAT0016894	hsa-miR-4262
hsa-miR-4263	MIMAT0016898	hsa-miR-4263
hsa-miR-4264	MIMAT0016899	hsa-miR-4264
hsa-miR-4265	MIMAT0016891	hsa-miR-4265
hsa-miR-4266	MIMAT0016892	hsa-miR-4266
hsa-miR-4267	MIMAT0016893	hsa-miR-4267
hsa-miR-4268	MIMAT0016896	hsa-miR-4268
hsa-miR-4269	MIMAT0016897	hsa-miR-4269
hsa-miR-520a-3p	MIMAT0002834	hsa-miR-520a-3p
hsa-miR-1238	MIMAT0005593	hsa-miR-1238-3p
hsa-miR-607	MIMAT0003275	hsa-miR-607
hsa-miR-4254	MIMAT0016884	hsa-miR-4254
hsa-miR-605	MIMAT0003273	hsa-miR-605-5p
hsa-miR-604	MIMAT0003272	hsa-miR-604
hsa-miR-106b*	MIMAT0004672	hsa-miR-106b-3p
hsa-miR-371-3p	MIMAT0000723	hsa-miR-371a-3p
hsa-miR-601	MIMAT0003269	hsa-miR-601
hsa-miR-600	MIMAT0003268	hsa-miR-600
hsa-miR-603	MIMAT0003271	hsa-miR-603
hsa-miR-602	MIMAT0003270	hsa-miR-602
hsa-miR-2909	MIMAT0013863	hsa-miR-2909
hsa-miR-4256	MIMAT0016877	hsa-miR-4256
hsa-miR-609	MIMAT0003277	hsa-miR-609
hsa-miR-608	MIMAT0003276	hsa-miR-608
hsa-miR-345	MIMAT0000772	hsa-miR-345-5p
hsa-miR-346	MIMAT0000773	hsa-miR-346
hsa-miR-660	MIMAT0003338	hsa-miR-660-5p
hsa-miR-340	MIMAT0004692	hsa-miR-340-5p
hsa-miR-127-3p	MIMAT0000446	hsa-miR-127-3p
hsa-miR-4311	MIMAT0016863	hsa-miR-4311
hsa-miR-466	MIMAT0015002	hsa-miR-466
hsa-miR-133a	MIMAT0000427	hsa-miR-133a-3p
hsa-miR-664	MIMAT0005949	hsa-miR-664a-3p
hsa-miR-133b	MIMAT0000770	hsa-miR-133b
hsa-miR-218-1*	MIMAT0004565	hsa-miR-218-1-3p
hsa-miR-4313	MIMAT0016865	hsa-miR-4313
hsa-miR-198	MIMAT0000228	hsa-miR-198
hsa-miR-146a*	MIMAT0004608	hsa-miR-146a-3p
hsa-miR-195	MIMAT0000461	hsa-miR-195-5p
hsa-miR-194	MIMAT0000460	hsa-miR-194-5p
hsa-miR-197	MIMAT0000227	hsa-miR-197-3p
hsa-miR-3180-3p	MIMAT0015058	hsa-miR-3180-3p
hsa-miR-191	MIMAT0000440	hsa-miR-191-5p
hsa-miR-190	MIMAT0000458	hsa-miR-190a-5p
hsa-miR-192	MIMAT0000222	hsa-miR-192-5p
hsa-miR-1256	MIMAT0005907	hsa-miR-1256
hsa-miR-125b-2*	MIMAT0004603	hsa-miR-125b-2-3p
hsa-miR-4316	MIMAT0016867	hsa-miR-4316
hsa-miR-1257	MIMAT0005908	hsa-miR-1257
hsa-miR-183*	MIMAT0004560	hsa-miR-183-3p
hsa-miR-632	MIMAT0003302	hsa-miR-632
hsa-miR-663	MIMAT0003326	hsa-miR-663a
hsa-miR-1254	MIMAT0005905	hsa-miR-1254
hsa-miR-23b	MIMAT0000418	hsa-miR-23b-3p
hsa-miR-3153	MIMAT0015026	hsa-miR-3153
hsa-miR-3152	MIMAT0015025	hsa-miR-3152-3p
hsa-miR-3151	MIMAT0015024	hsa-miR-3151-5p
hsa-miR-3150	MIMAT0015023	hsa-miR-3150a-3p
hsa-miR-3157	MIMAT0015031	hsa-miR-3157-5p
hsa-miR-3156	MIMAT0015030	hsa-miR-3156-5p
hsa-miR-3155	MIMAT0015029	hsa-miR-3155a
hsa-miR-3154	MIMAT0015028	hsa-miR-3154
hsa-miR-511	MIMAT0002808	hsa-miR-511-5p
hsa-miR-510	MIMAT0002882	hsa-miR-510-5p
hsa-miR-520d-5p	MIMAT0002855	hsa-miR-520d-5p
hsa-miR-3158	MIMAT0015032	hsa-miR-3158-3p
hsa-miR-514	MIMAT0002883	hsa-miR-514a-3p
hsa-miR-18a*	MIMAT0002891	hsa-miR-18a-3p
hsa-miR-1253	MIMAT0005904	hsa-miR-1253
hsa-miR-551a	MIMAT0003214	hsa-miR-551a
hsa-miR-1250	MIMAT0005902	hsa-miR-1250-5p
hsa-miR-19a	MIMAT0000073	hsa-miR-19a-3p
hsa-miR-662	MIMAT0003325	hsa-miR-662
hsa-miR-1251	MIMAT0005903	hsa-miR-1251-5p
hsa-miR-548d-3p	MIMAT0003323	hsa-miR-548d-3p
hsa-miR-4321	MIMAT0016874	hsa-miR-4321
hsa-miR-875-3p	MIMAT0004923	hsa-miR-875-3p
hsa-miR-216a	MIMAT0000273	hsa-miR-216a-5p
hsa-miR-4288	MIMAT0016918	hsa-miR-4288
hsa-miR-216b	MIMAT0004959	hsa-miR-216b-5p
hsa-miR-4289	MIMAT0016920	hsa-miR-4289
hsa-miR-661	MIMAT0003324	hsa-miR-661
hsa-miR-770-5p	MIMAT0003948	hsa-miR-770-5p
hsa-miR-4324	MIMAT0016876	hsa-miR-4324
hsa-miR-142-5p	MIMAT0000433	hsa-miR-142-5p
hsa-miR-550*	MIMAT0003257	hsa-miR-550a-3p
hsa-miR-4327	MIMAT0016889	hsa-miR-4327
hsa-miR-1908	MIMAT0007881	hsa-miR-1908-5p
hsa-miR-1909	MIMAT0007883	hsa-miR-1909-3p
hsa-miR-3126-3p	MIMAT0015377	hsa-miR-3126-3p
hsa-miR-3126-5p	MIMAT0014989	hsa-miR-3126-5p
hsa-miR-195*	MIMAT0004615	hsa-miR-195-3p
hsa-miR-1265	MIMAT0005918	hsa-miR-1265
hsa-miR-342-5p	MIMAT0004694	hsa-miR-342-5p
hsa-miR-1	MIMAT0000416	hsa-miR-1-3p
hsa-miR-4300	MIMAT0016853	hsa-miR-4300
hsa-miR-541	MIMAT0004920	hsa-miR-541-3p
hsa-miR-99a	MIMAT0000097	hsa-miR-99a-5p
hsa-miR-199a-5p	MIMAT0000231	hsa-miR-199a-5p
hsa-miR-7	MIMAT0000252	hsa-miR-7-5p
hsa-miR-99b	MIMAT0000689	hsa-miR-99b-5p
hsa-miR-106a	MIMAT0000103	hsa-miR-106a-5p
hsa-miR-106b	MIMAT0000680	hsa-miR-106b-5p
hsa-miR-361-5p	MIMAT0000703	hsa-miR-361-5p
hsa-miR-302d*	MIMAT0004685	hsa-miR-302d-5p
hsa-miR-876-3p	MIMAT0004925	hsa-miR-876-3p
hsa-miR-16	MIMAT0000069	hsa-miR-16-5p
hsa-miR-369-3p	MIMAT0000721	hsa-miR-369-3p
hsa-miR-1910	MIMAT0007884	hsa-miR-1910-5p
hsa-miR-1913	MIMAT0007888	hsa-miR-1913
hsa-let-7d*	MIMAT0004484	hsa-let-7d-3p
hsa-miR-1255b	MIMAT0005945	hsa-miR-1255b-5p
hsa-miR-1912	MIMAT0007887	hsa-miR-1912
hsa-miR-1915	MIMAT0007892	hsa-miR-1915-3p
hsa-miR-708*	MIMAT0004927	hsa-miR-708-3p
hsa-miR-190b	MIMAT0004929	hsa-miR-190b
hsa-miR-3186-3p	MIMAT0015068	hsa-miR-3186-3p
hsa-miR-7-1*	MIMAT0004553	hsa-miR-7-1-3p
hsa-miR-101*	MIMAT0004513	hsa-miR-101-5p
hsa-miR-378b	MIMAT0014999	hsa-miR-378b
hsa-miR-378c	MIMAT0016847	hsa-miR-378c
hsa-miR-761	MIMAT0010364	hsa-miR-761
hsa-miR-302c*	MIMAT0000716	hsa-miR-302c-5p
hsa-miR-2116*	MIMAT0011161	hsa-miR-2116-3p
hsa-miR-323b-3p	MIMAT0015050	hsa-miR-323b-3p
hsa-miR-193a-5p	MIMAT0004614	hsa-miR-193a-5p
hsa-miR-1278	MIMAT0005936	hsa-miR-1278
hsa-miR-1279	MIMAT0005937	hsa-miR-1279
hsa-miR-412	MIMAT0002170	hsa-miR-412-3p
hsa-miR-1207-5p	MIMAT0005871	hsa-miR-1207-5p
hsa-miR-1270	MIMAT0005924	hsa-miR-1270
hsa-miR-32	MIMAT0000090	hsa-miR-32-5p
hsa-miR-31	MIMAT0000089	hsa-miR-31-5p
hsa-miR-1273	MIMAT0005926	hsa-miR-1273a
hsa-miR-544	MIMAT0003164	hsa-miR-544a
hsa-miR-1275	MIMAT0005929	hsa-miR-1275
hsa-miR-1276	MIMAT0005930	hsa-miR-1276
hsa-miR-1277	MIMAT0005933	hsa-miR-1277-3p
hsa-miR-4303	MIMAT0016856	hsa-miR-4303
hsa-miR-4302	MIMAT0016855	hsa-miR-4302
hsa-miR-4301	MIMAT0016850	hsa-miR-4301
hsa-miR-296-3p	MIMAT0004679	hsa-miR-296-3p
hsa-miR-4307	MIMAT0016860	hsa-miR-4307
hsa-miR-4306	MIMAT0016858	hsa-miR-4306
hsa-miR-4305	MIMAT0016857	hsa-miR-4305
hsa-miR-4304	MIMAT0016854	hsa-miR-4304
hsa-miR-762	MIMAT0010313	hsa-miR-762
hsa-miR-331-5p	MIMAT0004700	hsa-miR-331-5p
hsa-miR-760	MIMAT0004957	hsa-miR-760
hsa-miR-582-3p	MIMAT0004797	hsa-miR-582-3p
hsa-miR-766	MIMAT0003888	hsa-miR-766-3p
hsa-miR-382	MIMAT0000737	hsa-miR-382-5p
hsa-miR-615-3p	MIMAT0003283	hsa-miR-615-3p
hsa-miR-765	MIMAT0003945	hsa-miR-765
hsa-miR-664*	MIMAT0005948	hsa-miR-664a-5p
hsa-miR-383	MIMAT0000738	hsa-miR-383-5p
hsa-miR-130a	MIMAT0000425	hsa-miR-130a-3p
hsa-miR-130b	MIMAT0000691	hsa-miR-130b-3p
hsa-let-7a-2*	MIMAT0010195	hsa-let-7a-2-3p
hsa-miR-543	MIMAT0004954	hsa-miR-543
hsa-miR-520b	MIMAT0002843	hsa-miR-520b
hsa-miR-222*	MIMAT0004569	hsa-miR-222-5p
hsa-miR-520g	MIMAT0002858	hsa-miR-520g-3p
hsa-miR-545	MIMAT0003165	hsa-miR-545-3p
hsa-miR-378*	MIMAT0000731	hsa-miR-378a-5p
hsa-miR-520h	MIMAT0002867	hsa-miR-520h
hsa-miR-16-1*	MIMAT0004489	hsa-miR-16-1-3p
hsa-miR-549	MIMAT0003333	hsa-miR-549a
hsa-miR-515-3p	MIMAT0002827	hsa-miR-515-3p
hsa-miR-524-5p	MIMAT0002849	hsa-miR-524-5p
hsa-miR-1537	MIMAT0007399	hsa-miR-1537-3p
hsa-miR-421	MIMAT0003339	hsa-miR-421
hsa-miR-423-5p	MIMAT0004748	hsa-miR-423-5p
hsa-miR-30b*	MIMAT0004589	hsa-miR-30b-3p
hsa-miR-30c-1*	MIMAT0004674	hsa-miR-30c-1-3p
hsa-miR-519c-3p	MIMAT0002832	hsa-miR-519c-3p
hsa-miR-335	MIMAT0000765	hsa-miR-335-5p
hsa-miR-485-3p	MIMAT0002176	hsa-miR-485-3p
hsa-miR-593*	MIMAT0003261	hsa-miR-593-5p
hsa-miR-1539	MIMAT0007401	hsa-miR-1539
hsa-miR-1538	MIMAT0007400	hsa-miR-1538
hsa-miR-3197	MIMAT0015082	hsa-miR-3197
hsa-miR-3196	MIMAT0015080	hsa-miR-3196
hsa-miR-1306	MIMAT0005950	hsa-miR-1306-3p
hsa-miR-3194	MIMAT0015078	hsa-miR-3194-5p
hsa-miR-1300	MIMAT0005888	hsa-miR-1300
hsa-miR-3192	MIMAT0015076	hsa-miR-3192-5p
hsa-miR-3191	MIMAT0015075	hsa-miR-3191-3p
hsa-miR-1303	MIMAT0005891	hsa-miR-1303
hsa-miR-494	MIMAT0002816	hsa-miR-494-3p
hsa-miR-495	MIMAT0002817	hsa-miR-495-3p
hsa-miR-496	MIMAT0002818	hsa-miR-496
hsa-miR-106a*	MIMAT0004517	hsa-miR-106a-3p
hsa-miR-1308	MIMAT0005947	hsa-miR-1308
hsa-miR-206	MIMAT0000462	hsa-miR-206
hsa-miR-3199	MIMAT0015084	hsa-miR-3199
hsa-miR-335*	MIMAT0004703	hsa-miR-335-3p
hsa-miR-526b*	MIMAT0002836	hsa-miR-526b-3p
hsa-miR-920	MIMAT0004970	hsa-miR-920
hsa-miR-320d	MIMAT0006764	hsa-miR-320d
hsa-miR-548f	MIMAT0005895	hsa-miR-548f-3p
hsa-miR-525-5p	MIMAT0002838	hsa-miR-525-5p
hsa-miR-187*	MIMAT0004561	hsa-miR-187-5p
hsa-miR-922	MIMAT0004972	hsa-miR-922
hsa-miR-518b	MIMAT0002844	hsa-miR-518b
hsa-miR-518c	MIMAT0002848	hsa-miR-518c-3p
hsa-miR-518f	MIMAT0002842	hsa-miR-518f-3p
hsa-miR-518e	MIMAT0002861	hsa-miR-518e-3p
hsa-miR-218-2*	MIMAT0004566	hsa-miR-218-2-3p
hsa-let-7g*	MIMAT0004584	hsa-let-7g-3p
hsa-miR-3065-5p	MIMAT0015066	hsa-miR-3065-5p
hsa-miR-509-3-5p	MIMAT0004975	hsa-miR-509-3-5p
hsa-miR-23a	MIMAT0000078	hsa-miR-23a-3p
hsa-miR-4309	MIMAT0016859	hsa-miR-4309
hsa-miR-548a-5p	MIMAT0004803	hsa-miR-548a-5p
hsa-miR-137	MIMAT0000429	hsa-miR-137
hsa-miR-3190-3p	MIMAT0015074	hsa-miR-3190-3p
hsa-miR-136	MIMAT0000448	hsa-miR-136-5p
hsa-miR-556-3p	MIMAT0004793	hsa-miR-556-3p
hsa-miR-4329	MIMAT0016923	hsa-miR-4329
hsa-miR-523	MIMAT0002840	hsa-miR-523-3p
hsa-miR-618	MIMAT0003287	hsa-miR-618
hsa-miR-380	MIMAT0000735	hsa-miR-380-3p
hsa-miR-381	MIMAT0000736	hsa-miR-381-3p
hsa-miR-3128	MIMAT0014991	hsa-miR-3128
hsa-miR-3129	MIMAT0014992	hsa-miR-3129-5p
hsa-miR-384	MIMAT0001075	hsa-miR-384
hsa-miR-365*	MIMAT0009199	hsa-miR-365a-5p
hsa-miR-3122	MIMAT0014984	hsa-miR-3122
hsa-miR-3123	MIMAT0014985	hsa-miR-3123
hsa-miR-3120	MIMAT0014982	hsa-miR-3120-3p
hsa-miR-3121	MIMAT0014983	hsa-miR-3121-3p
hsa-miR-425	MIMAT0003393	hsa-miR-425-5p
hsa-miR-3127	MIMAT0014990	hsa-miR-3127-5p
hsa-miR-3124	MIMAT0014986	hsa-miR-3124-5p
hsa-miR-3125	MIMAT0014988	hsa-miR-3125
hsa-miR-200c*	MIMAT0004657	hsa-miR-200c-5p
hsa-miR-518d-3p	MIMAT0002864	hsa-miR-518d-3p
hsa-miR-551b*	MIMAT0004794	hsa-miR-551b-5p
hsa-miR-151-3p	MIMAT0000757	hsa-miR-151a-3p
hsa-miR-654-5p	MIMAT0003330	hsa-miR-654-5p
hsa-miR-323b-5p	MIMAT0001630	hsa-miR-323b-5p
hsa-miR-4328	MIMAT0016926	hsa-miR-4328
hsa-miR-619	MIMAT0003288	hsa-miR-619-3p
hsa-miR-130a*	MIMAT0004593	hsa-miR-130a-5p
hsa-miR-30d*	MIMAT0004551	hsa-miR-30d-3p
hsa-miR-888*	MIMAT0004917	hsa-miR-888-3p
hsa-miR-1227	MIMAT0005580	hsa-miR-1227-3p
hsa-miR-944	MIMAT0004987	hsa-miR-944
hsa-miR-744*	MIMAT0004946	hsa-miR-744-3p
hsa-miR-942	MIMAT0004985	hsa-miR-942-5p
hsa-miR-943	MIMAT0004986	hsa-miR-943
hsa-miR-940	MIMAT0004983	hsa-miR-940
hsa-miR-33b	MIMAT0003301	hsa-miR-33b-5p
hsa-miR-769-5p	MIMAT0003886	hsa-miR-769-5p
hsa-miR-3182	MIMAT0015062	hsa-miR-3182
hsa-miR-518a-3p	MIMAT0002863	hsa-miR-518a-3p
hsa-miR-339-3p	MIMAT0004702	hsa-miR-339-3p
hsa-miR-548s	MIMAT0014987	hsa-miR-548s
hsa-miR-3183	MIMAT0015063	hsa-miR-3183
hsa-miR-1193	MIMAT0015049	hsa-miR-1193
hsa-let-7f-2*	MIMAT0004487	hsa-let-7f-2-3p
hsa-miR-135a*	MIMAT0004595	hsa-miR-135a-3p
hsa-miR-105*	MIMAT0004516	hsa-miR-105-3p
hsa-miR-34a*	MIMAT0004557	hsa-miR-34a-3p
hsa-miR-147b	MIMAT0004928	hsa-miR-147b
hsa-miR-497*	MIMAT0004768	hsa-miR-497-3p
hsa-miR-99a*	MIMAT0004511	hsa-miR-99a-3p
hsa-miR-520d-3p	MIMAT0002856	hsa-miR-520d-3p
hsa-miR-519b-3p	MIMAT0002837	hsa-miR-519b-3p
hsa-miR-330-3p	MIMAT0000751	hsa-miR-330-3p
hsa-miR-559	MIMAT0003223	hsa-miR-559
hsa-miR-424*	MIMAT0004749	hsa-miR-424-3p
hsa-miR-885-5p	MIMAT0004947	hsa-miR-885-5p
hsa-miR-29b	MIMAT0000100	hsa-miR-29b-3p
hsa-miR-29c	MIMAT0000681	hsa-miR-29c-3p
hsa-miR-29a	MIMAT0000086	hsa-miR-29a-3p
hsa-miR-20a	MIMAT0000075	hsa-miR-20a-5p
hsa-miR-939	MIMAT0004982	hsa-miR-939-5p
hsa-miR-20b	MIMAT0001413	hsa-miR-20b-5p
hsa-miR-146b-5p	MIMAT0002809	hsa-miR-146b-5p
hsa-miR-299-3p	MIMAT0000687	hsa-miR-299-3p
hsa-miR-720	MIMAT0005954	hsa-miR-720
hsa-miR-641	MIMAT0003311	hsa-miR-641
hsa-miR-933	MIMAT0004976	hsa-miR-933
hsa-miR-33a	MIMAT0000091	hsa-miR-33a-5p
hsa-miR-937	MIMAT0004980	hsa-miR-937-3p
hsa-miR-654-3p	MIMAT0004814	hsa-miR-654-3p
hsa-miR-935	MIMAT0004978	hsa-miR-935
hsa-miR-934	MIMAT0004977	hsa-miR-934
hsa-miR-93*	MIMAT0004509	hsa-miR-93-3p
hsa-miR-338-5p	MIMAT0004701	hsa-miR-338-5p
hsa-miR-505*	MIMAT0004776	hsa-miR-505-5p
hsa-miR-941	MIMAT0004984	hsa-miR-941
hsa-miR-100*	MIMAT0004512	hsa-miR-100-3p
hsa-miR-188-3p	MIMAT0004613	hsa-miR-188-3p
hsa-miR-340*	MIMAT0000750	hsa-miR-340-3p
hsa-miR-487a	MIMAT0002178	hsa-miR-487a-3p
hsa-miR-640	MIMAT0003310	hsa-miR-640
hsa-miR-298	MIMAT0004901	hsa-miR-298
hsa-miR-487b	MIMAT0003180	hsa-miR-487b-3p
hsa-miR-297	MIMAT0004450	hsa-miR-297
hsa-miR-376a*	MIMAT0003386	hsa-miR-376a-5p
hsa-miR-625*	MIMAT0004808	hsa-miR-625-3p
hsa-miR-1470	MIMAT0007348	hsa-miR-1470
hsa-miR-1471	MIMAT0007349	hsa-miR-1471
hsa-miR-591	MIMAT0003259	hsa-miR-591
hsa-miR-4272	MIMAT0016902	hsa-miR-4272
hsa-miR-4271	MIMAT0016901	hsa-miR-4271
hsa-miR-592	MIMAT0003260	hsa-miR-592
hsa-miR-595	MIMAT0003263	hsa-miR-595
hsa-miR-452*	MIMAT0001636	hsa-miR-452-3p
hsa-miR-597	MIMAT0003265	hsa-miR-597-5p
hsa-miR-596	MIMAT0003264	hsa-miR-596
hsa-miR-599	MIMAT0003267	hsa-miR-599
hsa-miR-598	MIMAT0003266	hsa-miR-598-3p
hsa-miR-4279	MIMAT0016909	hsa-miR-4279
hsa-miR-4278	MIMAT0016910	hsa-miR-4278
hsa-miR-450b-5p	MIMAT0004909	hsa-miR-450b-5p
hsa-miR-617	MIMAT0003286	hsa-miR-617
hsa-miR-614	MIMAT0003282	hsa-miR-614
hsa-miR-1181	MIMAT0005826	hsa-miR-1181
hsa-miR-193b*	MIMAT0004767	hsa-miR-193b-5p
hsa-miR-203	MIMAT0000264	hsa-miR-203a-3p
hsa-miR-202	MIMAT0002811	hsa-miR-202-3p
hsa-miR-671-3p	MIMAT0004819	hsa-miR-671-3p
hsa-miR-204	MIMAT0000265	hsa-miR-204-5p
hsa-miR-28-3p	MIMAT0004502	hsa-miR-28-3p
hsa-miR-759	MIMAT0010497	hsa-miR-759
hsa-miR-138-2*	MIMAT0004596	hsa-miR-138-2-3p
hsa-miR-122*	MIMAT0004590	hsa-miR-122-3p
hsa-miR-642	MIMAT0003312	hsa-miR-642a-5p
hsa-miR-579	MIMAT0003244	hsa-miR-579-3p
hsa-miR-16-2*	MIMAT0004518	hsa-miR-16-2-3p
hsa-miR-126*	MIMAT0000444	hsa-miR-126-5p
hsa-miR-573	MIMAT0003238	hsa-miR-573
hsa-miR-572	MIMAT0003237	hsa-miR-572
hsa-miR-571	MIMAT0003236	hsa-miR-571
hsa-miR-570	MIMAT0003235	hsa-miR-570-3p
hsa-miR-577	MIMAT0003242	hsa-miR-577
hsa-miR-1246	MIMAT0005898	hsa-miR-1246
hsa-miR-575	MIMAT0003240	hsa-miR-575
hsa-miR-103-2*	MIMAT0009196	hsa-miR-103a-2-5p
hsa-miR-182	MIMAT0000259	hsa-miR-182-5p
hsa-miR-183	MIMAT0000261	hsa-miR-183-5p
hsa-miR-651	MIMAT0003321	hsa-miR-651-5p
hsa-miR-186	MIMAT0000456	hsa-miR-186-5p
hsa-miR-187	MIMAT0000262	hsa-miR-187-3p
hsa-miR-184	MIMAT0000454	hsa-miR-184
hsa-miR-185	MIMAT0000455	hsa-miR-185-5p
hsa-miR-590-5p	MIMAT0003258	hsa-miR-590-5p
hsa-miR-196a	MIMAT0000226	hsa-miR-196a-5p
hsa-miR-196b	MIMAT0001080	hsa-miR-196b-5p
hsa-miR-520c-5p	MIMAT0005455	hsa-miR-520c-5p
hsa-miR-129*	MIMAT0004548	hsa-miR-129-1-3p
hsa-miR-498	MIMAT0002824	hsa-miR-498
hsa-miR-2277	MIMAT0011777	hsa-miR-2277-3p
hsa-miR-2276	MIMAT0011775	hsa-miR-2276-3p
hsa-miR-449c	MIMAT0010251	hsa-miR-449c-5p
hsa-miR-3168	MIMAT0015043	hsa-miR-3168
hsa-miR-15a*	MIMAT0004488	hsa-miR-15a-3p
hsa-miR-3166	MIMAT0015040	hsa-miR-3166
hsa-miR-3167	MIMAT0015042	hsa-miR-3167
hsa-miR-1827	MIMAT0006767	hsa-miR-1827
hsa-miR-1826	MIMAT0006766	hsa-miR-1826
hsa-miR-3162	MIMAT0015036	hsa-miR-3162-5p
hsa-miR-144	MIMAT0000436	hsa-miR-144-3p
hsa-miR-3160	MIMAT0015034	hsa-miR-3160-3p
hsa-miR-125b-1*	MIMAT0004592	hsa-miR-125b-1-3p
hsa-miR-98	MIMAT0000096	hsa-miR-98-5p
hsa-miR-1298	MIMAT0005800	hsa-miR-1298-5p
hsa-miR-633	MIMAT0003303	hsa-miR-633
hsa-miR-1288	MIMAT0005942	hsa-miR-1288-3p
hsa-miR-544b	MIMAT0015004	hsa-miR-544b
hsa-miR-506	MIMAT0002878	hsa-miR-506-3p
hsa-miR-491-3p	MIMAT0004765	hsa-miR-491-3p
hsa-miR-504	MIMAT0002875	hsa-miR-504-5p
hsa-miR-551b	MIMAT0003233	hsa-miR-551b-3p
hsa-miR-95	MIMAT0000094	hsa-miR-95-3p
hsa-miR-503	MIMAT0002874	hsa-miR-503-5p
hsa-miR-500	MIMAT0004773	hsa-miR-500a-5p
hsa-miR-635	MIMAT0003305	hsa-miR-635
hsa-miR-18b	MIMAT0001412	hsa-miR-18b-5p
hsa-miR-18a	MIMAT0000072	hsa-miR-18a-5p
hsa-miR-509-5p	MIMAT0004779	hsa-miR-509-5p
hsa-miR-371-5p	MIMAT0004687	hsa-miR-371a-5p
hsa-miR-1224-3p	MIMAT0005459	hsa-miR-1224-3p
hsa-miR-764	MIMAT0010367	hsa-miR-764
hsa-miR-3130-5p	MIMAT0014995	hsa-miR-3130-5p
hsa-miR-141	MIMAT0000432	hsa-miR-141-3p
hsa-miR-410	MIMAT0002171	hsa-miR-410-3p
hsa-miR-9	MIMAT0000441	hsa-miR-9-5p
hsa-miR-638	MIMAT0003308	hsa-miR-638
hsa-miR-4310	MIMAT0016862	hsa-miR-4310
hsa-miR-3186-5p	MIMAT0015067	hsa-miR-3186-5p
hsa-miR-449a	MIMAT0001541	hsa-miR-449a
hsa-miR-191*	MIMAT0001618	hsa-miR-191-3p
hsa-miR-92a-1*	MIMAT0004507	hsa-miR-92a-1-5p
hsa-miR-17	MIMAT0000070	hsa-miR-17-5p
hsa-miR-223	MIMAT0000280	hsa-miR-223-3p
hsa-miR-668	MIMAT0003881	hsa-miR-668-3p
hsa-miR-411	MIMAT0003329	hsa-miR-411-5p
hsa-miR-26a-1*	MIMAT0004499	hsa-miR-26a-1-3p
hsa-miR-222	MIMAT0000279	hsa-miR-222-3p
hsa-miR-379	MIMAT0000733	hsa-miR-379-5p
hsa-miR-378	MIMAT0000732	hsa-miR-378a-3p
hsa-miR-299-5p	MIMAT0002890	hsa-miR-299-5p
hsa-miR-620	MIMAT0003289	hsa-miR-620
hsa-miR-199b-3p	MIMAT0004563	hsa-miR-199b-3p
hsa-miR-1915*	MIMAT0007891	hsa-miR-1915-5p
hsa-miR-1911	MIMAT0007885	hsa-miR-1911-5p
hsa-miR-370	MIMAT0000722	hsa-miR-370-3p
hsa-miR-373	MIMAT0000726	hsa-miR-373-3p
hsa-miR-372	MIMAT0000724	hsa-miR-372-3p
hsa-miR-375	MIMAT0000728	hsa-miR-375
hsa-miR-1914	MIMAT0007889	hsa-miR-1914-5p
hsa-miR-377	MIMAT0000730	hsa-miR-377-3p
hsa-miR-362-3p	MIMAT0004683	hsa-miR-362-3p
hsa-miR-2053	MIMAT0009978	hsa-miR-2053
hsa-miR-2052	MIMAT0009977	hsa-miR-2052
hsa-miR-2054	MIMAT0009979	hsa-miR-2054
hsa-miR-2110	MIMAT0010133	hsa-miR-2110
hsa-miR-508-3p	MIMAT0002880	hsa-miR-508-3p
hsa-miR-493*	MIMAT0002813	hsa-miR-493-5p
hsa-miR-2113	MIMAT0009206	hsa-miR-2113
hsa-miR-2114	MIMAT0011156	hsa-miR-2114-5p
hsa-miR-2115	MIMAT0011158	hsa-miR-2115-5p
hsa-miR-2116	MIMAT0011160	hsa-miR-2116-5p
hsa-miR-2117	MIMAT0011162	hsa-miR-2117
hsa-miR-627	MIMAT0003296	hsa-miR-627-5p
hsa-miR-1197	MIMAT0005955	hsa-miR-1197
hsa-miR-649	MIMAT0003319	hsa-miR-649
hsa-miR-877	MIMAT0004949	hsa-miR-877-5p
hsa-miR-874	MIMAT0004911	hsa-miR-874-3p
hsa-miR-205*	MIMAT0009197	hsa-miR-205-3p
hsa-miR-873	MIMAT0004953	hsa-miR-873-5p
hsa-miR-2115*	MIMAT0011159	hsa-miR-2115-3p
hsa-miR-1260	MIMAT0005911	hsa-miR-1260a
hsa-miR-24-2*	MIMAT0004497	hsa-miR-24-2-5p
hsa-miR-217	MIMAT0000274	hsa-miR-217
hsa-miR-129-3p	MIMAT0004605	hsa-miR-129-2-3p
hsa-miR-143*	MIMAT0004599	hsa-miR-143-5p
hsa-let-7f-1*	MIMAT0004486	hsa-let-7f-1-3p
hsa-miR-214	MIMAT0000271	hsa-miR-214-3p
hsa-miR-7-2*	MIMAT0004554	hsa-miR-7-2-3p
hsa-miR-626	MIMAT0003295	hsa-miR-626
hsa-miR-628-3p	MIMAT0003297	hsa-miR-628-3p
hsa-miR-220c	MIMAT0004915	hsa-miR-220c
hsa-miR-4330	MIMAT0016924	hsa-miR-4330
hsa-miR-548a-3p	MIMAT0003251	hsa-miR-548a-3p
hsa-miR-212	MIMAT0000269	hsa-miR-212-3p
hsa-miR-3159	MIMAT0015033	hsa-miR-3159
hsa-miR-1264	MIMAT0005791	hsa-miR-1264
hsa-miR-29b-1*	MIMAT0004514	hsa-miR-29b-1-5p
hsa-miR-656	MIMAT0003332	hsa-miR-656-3p
hsa-miR-99b*	MIMAT0004678	hsa-miR-99b-3p
hsa-miR-1284	MIMAT0005941	hsa-miR-1284
hsa-miR-302b*	MIMAT0000714	hsa-miR-302b-5p
hsa-miR-518e*	MIMAT0005450	hsa-miR-518e-5p
hsa-miR-3163	MIMAT0015037	hsa-miR-3163
hsa-miR-140-3p	MIMAT0004597	hsa-miR-140-3p
hsa-miR-211	MIMAT0000268	hsa-miR-211-5p
hsa-miR-219-5p	MIMAT0000276	hsa-miR-219a-5p
hsa-miR-202*	MIMAT0002810	hsa-miR-202-5p
hsa-miR-483-3p	MIMAT0002173	hsa-miR-483-3p
hsa-miR-1269	MIMAT0005923	hsa-miR-1269a
hsa-miR-1268	MIMAT0005922	hsa-miR-1268a
hsa-miR-199a-3p	MIMAT0000232	hsa-miR-199a-3p
hsa-miR-1263	MIMAT0005915	hsa-miR-1263
hsa-miR-1262	MIMAT0005914	hsa-miR-1262
hsa-miR-1236	MIMAT0005591	hsa-miR-1236-3p
hsa-miR-768-5p	MIMAT0003946	hsa-miR-768-5p
hsa-miR-1267	MIMAT0005921	hsa-miR-1267
hsa-miR-1266	MIMAT0005920	hsa-miR-1266-5p
hsa-miR-361-3p	MIMAT0004682	hsa-miR-361-3p
hsa-miR-653	MIMAT0003328	hsa-miR-653-5p
hsa-let-7c*	MIMAT0004483	hsa-let-7c*
hsa-miR-657	MIMAT0003335	hsa-miR-657
hsa-miR-655	MIMAT0003331	hsa-miR-655-3p
hsa-miR-652	MIMAT0003322	hsa-miR-652-3p
hsa-miR-876-5p	MIMAT0004924	hsa-miR-876-5p
hsa-miR-650	MIMAT0003320	hsa-miR-650
hsa-miR-718	MIMAT0012735	hsa-miR-718
hsa-miR-802	MIMAT0004185	hsa-miR-802
hsa-miR-4315	MIMAT0016866	hsa-miR-4315
hsa-miR-711	MIMAT0012734	hsa-miR-711
hsa-miR-659	MIMAT0003337	hsa-miR-659-3p
hsa-miR-513a-5p	MIMAT0002877	hsa-miR-513a-5p
hsa-miR-1184	MIMAT0005829	hsa-miR-1184
hsa-miR-330-5p	MIMAT0004693	hsa-miR-330-5p
hsa-miR-320b	MIMAT0005792	hsa-miR-320b
hsa-miR-24-1*	MIMAT0000079	hsa-miR-24-1-5p
hsa-miR-582-5p	MIMAT0003247	hsa-miR-582-5p
hsa-miR-223*	MIMAT0004570	hsa-miR-223-5p
hsa-miR-516a-3p	MIMAT0006778	hsa-miR-516a-3p
hsa-miR-3144-3p	MIMAT0015015	hsa-miR-3144-3p
hsa-miR-103-as	MIMAT0007402	hsa-miR-103b
hsa-miR-539	MIMAT0003163	hsa-miR-539-5p
hsa-miR-30a*	MIMAT0000088	hsa-miR-30a-3p
hsa-miR-455-3p	MIMAT0004784	hsa-miR-455-3p
hsa-miR-658	MIMAT0003336	hsa-miR-658
hsa-miR-379*	MIMAT0004690	hsa-miR-379-3p
hsa-miR-92b*	MIMAT0004792	hsa-miR-92b-5p
hsa-miR-15b*	MIMAT0004586	hsa-miR-15b-3p
hsa-miR-25*	MIMAT0004498	hsa-miR-25-5p
hsa-miR-27b*	MIMAT0004588	hsa-miR-27b-5p
hsa-miR-3198	MIMAT0015083	hsa-miR-3198
hsa-miR-181a	MIMAT0000256	hsa-miR-181a-5p
hsa-miR-181b	MIMAT0000257	hsa-miR-181b-5p
hsa-miR-181c	MIMAT0000258	hsa-miR-181c-5p
hsa-miR-885-3p	MIMAT0004948	hsa-miR-885-3p
hsa-miR-1260b	MIMAT0015041	hsa-miR-1260b
hsa-miR-623	MIMAT0003292	hsa-miR-623
hsa-miR-376a	MIMAT0000729	hsa-miR-376a-3p
hsa-miR-153	MIMAT0000439	hsa-miR-153-3p
hsa-miR-376c	MIMAT0000720	hsa-miR-376c-3p
hsa-miR-155	MIMAT0000646	hsa-miR-155-5p
hsa-miR-154	MIMAT0000452	hsa-miR-154-5p
hsa-miR-625	MIMAT0003294	hsa-miR-625-5p
hsa-miR-624	MIMAT0004807	hsa-miR-624-3p
hsa-miR-324-3p	MIMAT0000762	hsa-miR-324-3p
hsa-miR-186*	MIMAT0004612	hsa-miR-186-3p
hsa-miR-574-5p	MIMAT0004795	hsa-miR-574-5p
hsa-miR-135a	MIMAT0000428	hsa-miR-135a-5p
hsa-miR-629*	MIMAT0003298	hsa-miR-629-3p
hsa-miR-515-5p	MIMAT0002826	hsa-miR-515-5p
hsa-miR-448	MIMAT0001532	hsa-miR-448
hsa-miR-326	MIMAT0000756	hsa-miR-326
hsa-miR-10a*	MIMAT0004555	hsa-miR-10a-3p
hsa-miR-325	MIMAT0000771	hsa-miR-325
hsa-miR-328	MIMAT0000752	hsa-miR-328-3p
hsa-miR-329	MIMAT0001629	hsa-miR-329-3p
hsa-miR-1228*	MIMAT0005582	hsa-miR-1228-5p
hsa-miR-3117	MIMAT0014979	hsa-miR-3117-3p
hsa-miR-938	MIMAT0004981	hsa-miR-938
hsa-miR-196a*	MIMAT0004562	hsa-miR-196a-3p
hsa-miR-337-3p	MIMAT0000754	hsa-miR-337-3p
hsa-miR-3116	MIMAT0014978	hsa-miR-3116
hsa-miR-32*	MIMAT0004505	hsa-miR-32-3p
hsa-miR-192*	MIMAT0004543	hsa-miR-192-3p
hsa-miR-663b	MIMAT0005867	hsa-miR-663b
hsa-miR-323-5p	MIMAT0004696	hsa-miR-323a-5p
hsa-miR-4252	MIMAT0016886	hsa-miR-4252
hsa-miR-501-3p	MIMAT0004774	hsa-miR-501-3p
hsa-miR-3180-5p	MIMAT0015057	hsa-miR-3180-5p
hsa-miR-4319	MIMAT0016870	hsa-miR-4319
hsa-miR-423-3p	MIMAT0001340	hsa-miR-423-3p
hsa-miR-422a	MIMAT0001339	hsa-miR-422a
hsa-miR-3135	MIMAT0015001	hsa-miR-3135a
hsa-miR-3134	MIMAT0015000	hsa-miR-3134
hsa-miR-3137	MIMAT0015005	hsa-miR-3137
hsa-miR-3136	MIMAT0015003	hsa-miR-3136-5p
hsa-miR-3131	MIMAT0014996	hsa-miR-3131
hsa-miR-526b	MIMAT0002835	hsa-miR-526b-5p
hsa-miR-3133	MIMAT0014998	hsa-miR-3133
hsa-miR-3132	MIMAT0014997	hsa-miR-3132
hsa-miR-502-5p	MIMAT0002873	hsa-miR-502-5p
hsa-miR-542-3p	MIMAT0003389	hsa-miR-542-3p
hsa-miR-3139	MIMAT0015007	hsa-miR-3139
hsa-miR-433	MIMAT0001627	hsa-miR-433-3p
hsa-miR-541*	MIMAT0004919	hsa-miR-541-5p
hsa-miR-431	MIMAT0001625	hsa-miR-431-5p
hsa-miR-525-3p	MIMAT0002839	hsa-miR-525-3p
hsa-miR-1291	MIMAT0005881	hsa-miR-1291
hsa-miR-28-5p	MIMAT0000085	hsa-miR-28-5p
hsa-miR-671-5p	MIMAT0003880	hsa-miR-671-5p
hsa-miR-490-5p	MIMAT0004764	hsa-miR-490-5p
hsa-miR-936	MIMAT0004979	hsa-miR-936
hsa-miR-200b*	MIMAT0004571	hsa-miR-200b-5p
hsa-miR-648	MIMAT0003318	hsa-miR-648
hsa-miR-526a	MIMAT0002845	hsa-miR-526a
hsa-miR-875-5p	MIMAT0004922	hsa-miR-875-5p
hsa-let-7b	MIMAT0000063	hsa-let-7b-5p
hsa-miR-3140	MIMAT0015008	hsa-miR-3140-3p
hsa-let-7a	MIMAT0000062	hsa-let-7a-5p
hsa-miR-26a-2*	MIMAT0004681	hsa-miR-26a-2-3p
hsa-let-7g	MIMAT0000414	hsa-let-7g-5p
hsa-let-7d	MIMAT0000065	hsa-let-7d-5p
hsa-let-7e	MIMAT0000066	hsa-let-7e-5p
hsa-let-7i	MIMAT0000415	hsa-let-7i-5p
hsa-miR-3190-5p	MIMAT0015073	hsa-miR-3190-5p
hsa-miR-1225-3p	MIMAT0005573	hsa-miR-1225-3p
hsa-miR-150*	MIMAT0004610	hsa-miR-150-3p
hsa-miR-516b	MIMAT0002859	hsa-miR-516b-5p
hsa-miR-320c	MIMAT0005793	hsa-miR-320c
hsa-miR-142-3p	MIMAT0000434	hsa-miR-142-3p
hsa-miR-92a	MIMAT0000092	hsa-miR-92a-3p
hsa-miR-92b	MIMAT0003218	hsa-miR-92b-3p
hsa-let-7b*	MIMAT0004482	hsa-let-7b-3p
hsa-miR-147	MIMAT0000251	hsa-miR-147a
hsa-miR-214*	MIMAT0004564	hsa-miR-214-5p
hsa-miR-1229	MIMAT0005584	hsa-miR-1229-3p
hsa-miR-3149	MIMAT0015022	hsa-miR-3149
hsa-miR-519e	MIMAT0002829	hsa-miR-519e-3p
hsa-miR-519d	MIMAT0002853	hsa-miR-519d-3p
hsa-miR-519a	MIMAT0002869	hsa-miR-519a-3p
hsa-miR-151-5p	MIMAT0004697	hsa-miR-151a-5p
hsa-miR-548o	MIMAT0005919	hsa-miR-548o-3p
hsa-miR-890	MIMAT0004912	hsa-miR-890
hsa-miR-548m	MIMAT0005917	hsa-miR-548m
hsa-miR-548l	MIMAT0005889	hsa-miR-548l
hsa-miR-548k	MIMAT0005882	hsa-miR-548k
hsa-miR-548j	MIMAT0005875	hsa-miR-548j-5p
hsa-miR-548i	MIMAT0005935	hsa-miR-548i
hsa-miR-548h	MIMAT0005928	hsa-miR-548h-5p
hsa-miR-27a*	MIMAT0004501	hsa-miR-27a-5p
hsa-miR-921	MIMAT0004971	hsa-miR-921
hsa-miR-548e	MIMAT0005874	hsa-miR-548e-3p
hsa-miR-923	MIMAT0004973	hsa-miR-923
hsa-miR-924	MIMAT0004974	hsa-miR-924
hsa-miR-1228	MIMAT0005583	hsa-miR-1228-3p
hsa-miR-4255	MIMAT0016885	hsa-miR-4255
hsa-miR-424	MIMAT0001341	hsa-miR-424-5p
hsa-miR-548x	MIMAT0015081	hsa-miR-548x-3p
hsa-miR-548w	MIMAT0015060	hsa-miR-548w
hsa-miR-548v	MIMAT0015020	hsa-miR-548v
hsa-miR-548u	MIMAT0015013	hsa-miR-548u
hsa-miR-548t	MIMAT0015009	hsa-miR-548t-5p
hsa-miR-886-3p	MIMAT0004906	hsa-miR-886-3p
hsa-miR-548q	MIMAT0011163	hsa-miR-548q
hsa-miR-548p	MIMAT0005934	hsa-miR-548p
hsa-miR-522*	MIMAT0005451	hsa-miR-522-5p
hsa-let-7i*	MIMAT0004585	hsa-let-7i-3p
hsa-miR-1469	MIMAT0007347	hsa-miR-1469
hsa-miR-1468	MIMAT0006789	hsa-miR-1468-5p
hsa-miR-138-1*	MIMAT0004607	hsa-miR-138-1-3p
hsa-miR-145	MIMAT0000437	hsa-miR-145-5p
hsa-miR-523*	MIMAT0005449	hsa-miR-523-5p
hsa-miR-135b	MIMAT0000758	hsa-miR-135b-5p
hsa-miR-23a*	MIMAT0004496	hsa-miR-23a-5p
hsa-miR-3177	MIMAT0015054	hsa-miR-3177-3p
hsa-miR-219-1-3p	MIMAT0004567	hsa-miR-219a-1-3p
hsa-miR-552	MIMAT0003215	hsa-miR-552-3p
hsa-miR-1182	MIMAT0005827	hsa-miR-1182
hsa-miR-154*	MIMAT0000453	hsa-miR-154-3p
hsa-miR-548n	MIMAT0005916	hsa-miR-548n
hsa-miR-586	MIMAT0003252	hsa-miR-586
hsa-miR-587	MIMAT0003253	hsa-miR-587
hsa-miR-584	MIMAT0003249	hsa-miR-584-5p
hsa-miR-585	MIMAT0003250	hsa-miR-585-3p
hsa-miR-519b-5p	MIMAT0005454	hsa-miR-519b-5p
hsa-miR-583	MIMAT0003248	hsa-miR-583
hsa-miR-580	MIMAT0003245	hsa-miR-580-3p
hsa-miR-581	MIMAT0003246	hsa-miR-581
hsa-miR-10b	MIMAT0000254	hsa-miR-10b-5p
hsa-miR-665	MIMAT0004952	hsa-miR-665
hsa-miR-219-2-3p	MIMAT0004675	hsa-miR-219a-2-3p
hsa-miR-21*	MIMAT0004494	hsa-miR-21-3p
hsa-miR-1287	MIMAT0005878	hsa-miR-1287-5p
hsa-miR-588	MIMAT0003255	hsa-miR-588
hsa-miR-589	MIMAT0004799	hsa-miR-589-5p
hsa-miR-220a	MIMAT0000277	hsa-miR-220a
hsa-miR-220b	MIMAT0004908	hsa-miR-220b
hsa-miR-215	MIMAT0000272	hsa-miR-215-5p
hsa-miR-744	MIMAT0004945	hsa-miR-744-5p
hsa-miR-3161	MIMAT0015035	hsa-miR-3161
hsa-miR-210	MIMAT0000267	hsa-miR-210-3p
hsa-miR-23b*	MIMAT0004587	hsa-miR-23b-5p
hsa-miR-1281	MIMAT0005939	hsa-miR-1281
hsa-miR-1271	MIMAT0005796	hsa-miR-1271-5p
hsa-miR-218	MIMAT0000275	hsa-miR-218-5p
hsa-miR-518f*	MIMAT0002841	hsa-miR-518f-5p
hsa-miR-568	MIMAT0003232	hsa-miR-568
hsa-miR-569	MIMAT0003234	hsa-miR-569
hsa-miR-545*	MIMAT0004785	hsa-miR-545-5p
hsa-miR-409-5p	MIMAT0001638	hsa-miR-409-5p
hsa-miR-17*	MIMAT0000071	hsa-miR-17-3p
hsa-miR-561	MIMAT0003225	hsa-miR-561-3p
hsa-miR-589*	MIMAT0003256	hsa-miR-589-3p
hsa-miR-563	MIMAT0003227	hsa-miR-563
hsa-miR-564	MIMAT0003228	hsa-miR-564
hsa-miR-548b-5p	MIMAT0004798	hsa-miR-548b-5p
hsa-miR-566	MIMAT0003230	hsa-miR-566
hsa-miR-567	MIMAT0003231	hsa-miR-567
hsa-miR-26b	MIMAT0000083	hsa-miR-26b-5p
hsa-miR-26a	MIMAT0000082	hsa-miR-26a-5p
hsa-miR-616*	MIMAT0003284	hsa-miR-616-5p
hsa-miR-139-5p	MIMAT0000250	hsa-miR-139-5p
hsa-miR-1180	MIMAT0005825	hsa-miR-1180-3p
hsa-miR-1909*	MIMAT0007882	hsa-miR-1909-5p
hsa-miR-19b-2*	MIMAT0004492	hsa-miR-19b-2-5p
hsa-miR-146a	MIMAT0000449	hsa-miR-146a-5p
hsa-miR-100	MIMAT0000098	hsa-miR-100-5p
hsa-miR-3179	MIMAT0015056	hsa-miR-3179
hsa-miR-3178	MIMAT0015055	hsa-miR-3178
hsa-miR-497	MIMAT0002820	hsa-miR-497-5p
hsa-miR-30e*	MIMAT0000693	hsa-miR-30e-3p
hsa-miR-3171	MIMAT0015046	hsa-miR-3171
hsa-miR-3170	MIMAT0015045	hsa-miR-3170
hsa-miR-3173	MIMAT0015048	hsa-miR-3173-3p
hsa-miR-3172	MIMAT0015047	hsa-miR-3172
hsa-miR-3175	MIMAT0015052	hsa-miR-3175
hsa-miR-3174	MIMAT0015051	hsa-miR-3174
hsa-miR-374a*	MIMAT0004688	hsa-miR-374a-3p
hsa-miR-3176	MIMAT0015053	hsa-miR-3176
hsa-miR-1285	MIMAT0005876	hsa-miR-1285-3p
hsa-miR-1255a	MIMAT0005906	hsa-miR-1255a
hsa-miR-185*	MIMAT0004611	hsa-miR-185-3p
hsa-miR-1286	MIMAT0005877	hsa-miR-1286
hsa-miR-3074	MIMAT0015027	hsa-miR-3074-3p
hsa-miR-1280	MIMAT0005946	hsa-miR-1280
hsa-miR-1283	MIMAT0005799	hsa-miR-1283
hsa-miR-1282	MIMAT0005940	hsa-miR-1282
hsa-miR-103	MIMAT0000101	hsa-miR-103a-3p
hsa-miR-149*	MIMAT0004609	hsa-miR-149-3p
hsa-miR-101	MIMAT0000099	hsa-miR-101-3p
hsa-miR-1289	MIMAT0005879	hsa-miR-1289
hsa-miR-107	MIMAT0000104	hsa-miR-107
hsa-miR-105	MIMAT0000102	hsa-miR-105-5p
